# Supplementary material for: Tetra­kis(1,10-phenanthroline)bis­(μ-pyridine-2,6-dicarboxyl­ato)(pyridine-2,6-di­carboxyl­ato)dicopper(II)terbium(III) nitrate tetra­hydrate
Source: Acta Crystallogr Sect E Struct Rep Online. 2012 Jul 18;68(Pt 8):m1084–5. doi: 10.1107/S1600536812031686 (PMC3414140; doi:10.1107/S1600536812031686)
Supplement: Supplementary file 1 [file e-68-m1084-sup1.cif]

##############################################################################
#                                                                            #
# This CIF contains the data in a paper accepted for publication in          #
# Acta Crystallographica Section E. It conforms to the requirements of       #
# Notes for Authors for Acta Crystallographica Section E, and has been       #
# peer reviewed under the auspices of the IUCr Commission on Journals.       #
#                                                                            #
# Full details of the Crystallographic Information File format               #
# are given in the paper "The Crystallographic Information File (CIF):       #
# a New Standard Archive File for Crystallography" by S. R. Hall, F. H.      #
# Allen and I. D. Brown [Acta Cryst. (1991), A47, 655-685].                  #
#                                                                            #
# The current version of the core CIF dictionary is obtainable from          #
# ftp://ftp.iucr.org/pub/cif_core.dic.                                       #
#                                                                            #
# Software is freely available for graphical display of the structure(s)     #
# in this CIF. For information consult the CIF software page                 #
# http://www.iucr.org/resources/cif/software.                                #
#                                                                            #
# This file may be used for bona fide research purposes within the           #
# scientific community so long as proper attribution is given to the journal # 
# article from which it was obtained.                                        #
#                                                                            #
##############################################################################
data_I
_audit_creation_method     SHELXL97
_chemical_name_systematic
;
Tetrakis(1,10-phenanthroline)-
1\k^4^<i>N</i>,<i>N</i>';3\k^4^<i>N</i>,<i>N</i>'-bis(\m-pyridine-2,6-
dicarboxylato)-1:2\k^5^<i>O</i>^2^,<i>O</i>^2'^:
<i>O</i>^2^,<i>N</i>,<i>O</i>^6^;2:3\k^5^<i>O</i>^2^,<i>N</i>,<i>O</i>^6^:
<i>O</i>^6^,<i>O</i>^6-^-(pyridine-2,6-dicarboxylato)-
2\k^3^<i>O</i>^2^,<i>N</i>,<i>O</i>^6^-1,3-dicopper(II)-2-terbium(III)
nitrate tetrahydrate
;
_chemical_name_common     ?
_chemical_formula_moiety     'C69 H41 Cu2 N11 O12 Tb +, N O3 -, 4(H2 O)'
_chemical_formula_sum     'C69 H49 Cu2 N12 O19 Tb'
_chemical_formula_iupac     '[Cu2 Tb (C7 H3 N O4)3 (C12 H8 N2)4] N O3 , 4H2 O'
_chemical_formula_weight     1636.20
_chemical_melting_point     ?
_symmetry_cell_setting     monoclinic
_symmetry_space_group_name_H-M     'C 2/c'
_symmetry_space_group_name_Hall     '-C 2yc'
loop_
    _symmetry_equiv_pos_as_xyz
    'x, y, z'
    '-x, y, -z+1/2'
    'x+1/2, y+1/2, z'
    '-x+1/2, y+1/2, -z+1/2'
    '-x, -y, -z'
    'x, -y, z-1/2'
    '-x+1/2, -y+1/2, -z'
    'x+1/2, -y+1/2, z-1/2'
_cell_length_a     17.058(4)
_cell_length_b     19.574(5)
_cell_length_c     19.927(5)
_cell_angle_alpha     90.00
_cell_angle_beta     97.289(4)
_cell_angle_gamma     90.00
_cell_volume     6599(3)
_cell_formula_units_Z     4
_cell_measurement_reflns_used     5232
_cell_measurement_theta_min     2.32
_cell_measurement_theta_max     25.02
_cell_measurement_temperature     296(2)
_exptl_crystal_description     block
_exptl_crystal_colour     blue
_exptl_crystal_size_max     0.19
_exptl_crystal_size_mid     0.17
_exptl_crystal_size_min     0.15
_exptl_crystal_density_diffrn     1.647
_exptl_crystal_density_meas     ?
_exptl_crystal_density_method     'not measured'
_exptl_crystal_F_000     3288
_exptl_absorpt_coefficient_mu     1.784
_exptl_absorpt_correction_type     multi-scan
_exptl_absorpt_process_details     '(SADABS; Bruker, 2008)'
_exptl_absorpt_correction_T_min     0.7280
_exptl_absorpt_correction_T_max     0.7757
_exptl_special_details     ?
_diffrn_ambient_temperature     296(2)
_diffrn_radiation_type     MoK\a
_diffrn_radiation_wavelength     0.71073
_diffrn_radiation_source     'fine-focus sealed tube'
_diffrn_radiation_monochromator     graphite
_diffrn_measurement_device_type     'Bruker APEXII CCD'
_diffrn_measurement_method     '\f and \w'
_diffrn_detector_area_resol_mean     ?
_diffrn_reflns_number     17945
_diffrn_reflns_av_R_equivalents     0.0290
_diffrn_reflns_av_sigmaI/netI     0.0349
_diffrn_reflns_theta_min     1.81
_diffrn_reflns_theta_max     26.00
_diffrn_reflns_theta_full     26.00
_diffrn_measured_fraction_theta_max     0.995
_diffrn_measured_fraction_theta_full     0.995
_diffrn_reflns_limit_h_min     -21
_diffrn_reflns_limit_h_max     11
_diffrn_reflns_limit_k_min     -24
_diffrn_reflns_limit_k_max     22
_diffrn_reflns_limit_l_min     -24
_diffrn_reflns_limit_l_max     24
_refine_special_details
;
Refinement of F^2^ against ALL reflections. The weighted R-factor wR and
goodness of fit S are based on F^2^, conventional R-factors R are based
on F, with F set to zero for negative F^2^. The threshold expression of
F^2^ > 2sigma(F^2^) is used only for calculating R-factors(gt) etc. and is
not relevant to the choice of reflections for refinement. R-factors based
on F^2^ are statistically about twice as large as those based on F, and
R-factors based on ALL data will be even larger.
;
_reflns_number_total     6454
_reflns_number_gt     4952
_reflns_threshold_expression     I>2\s(I)
_refine_ls_structure_factor_coef     Fsqd
_refine_ls_matrix_type     full
_refine_ls_R_factor_all     0.0583
_refine_ls_R_factor_gt     0.0411
_refine_ls_wR_factor_gt     0.1195
_refine_ls_wR_factor_ref     0.1337
_refine_ls_goodness_of_fit_ref     1.040
_refine_ls_restrained_S_all     1.159
_refine_ls_number_reflns     6454
_refine_ls_number_parameters     479
_refine_ls_number_restraints     27
_refine_ls_hydrogen_treatment     mixed
_refine_ls_weighting_scheme     calc
_refine_ls_weighting_details
       'calc w = 1/[\s^2^(Fo^2^)+(0.0792P)^2^+8.9094P] where P=(Fo^2^+2Fc^2^)/3'
_atom_sites_solution_hydrogens     geom
_atom_sites_solution_primary     direct
_atom_sites_solution_secondary     difmap
_refine_ls_shift/su_max     0.001
_refine_ls_shift/su_mean     0.000
_refine_diff_density_max     0.880
_refine_diff_density_min     -1.091
_refine_ls_extinction_method     none
_refine_ls_extinction_coef     ?
loop_
    _atom_type_symbol
    _atom_type_description
    _atom_type_scat_dispersion_real
    _atom_type_scat_dispersion_imag
    _atom_type_scat_source
    'C' 'C' 0.0033 0.0016
                         'International Tables Vol C Tables 4.2.6.8 and 6.1.1.4'
    'H' 'H' 0.0000 0.0000
                         'International Tables Vol C Tables 4.2.6.8 and 6.1.1.4'
    'N' 'N' 0.0061 0.0033
                         'International Tables Vol C Tables 4.2.6.8 and 6.1.1.4'
    'O' 'O' 0.0106 0.0060
                         'International Tables Vol C Tables 4.2.6.8 and 6.1.1.4'
    'Cu' 'Cu' 0.3201 1.2651
                         'International Tables Vol C Tables 4.2.6.8 and 6.1.1.4'
    'Tb' 'Tb' -0.1723 4.1537
                         'International Tables Vol C Tables 4.2.6.8 and 6.1.1.4'
_computing_data_collection     'APEX2 (Bruker, 2008)'
_computing_cell_refinement     'SAINT (Bruker, 2008)'
_computing_data_reduction     'SAINT (Bruker, 2008)'
_computing_structure_solution     'SHELXS97 (Sheldrick, 2008)'
_computing_structure_refinement     'SHELXL97 (Sheldrick, 2008)'
_computing_molecular_graphics     'SHELXTL (Bruker, 2008)'
_computing_publication_material     'SHELXTL (Bruker, 2008)'
loop_
    _atom_site_type_symbol
    _atom_site_label
    _atom_site_fract_x
    _atom_site_fract_y
    _atom_site_fract_z
    _atom_site_U_iso_or_equiv
    _atom_site_adp_type
    _atom_site_calc_flag
    _atom_site_refinement_flags
    _atom_site_occupancy
    _atom_site_symmetry_multiplicity
    _atom_site_disorder_assembly
    _atom_site_disorder_group
    Tb Tb1 0.5000 0.828451(16) 0.2500 0.04016(14) Uani d S 1 2 . .
    C C1 0.3780(4) 0.5559(3) 0.2339(3) 0.0657(16) Uani d . 1 1 . .
    H H1A 0.4057 0.5538 0.2772 0.079 Uiso calc R 1 1 . .
    C C2 0.4024(4) 0.5136(3) 0.1828(4) 0.0766(19) Uani d . 1 1 . .
    H H2A 0.4466 0.4858 0.1921 0.092 Uiso calc R 1 1 . .
    C C3 0.3608(4) 0.5140(3) 0.1199(4) 0.0725(19) Uani d . 1 1 . .
    H H3A 0.3762 0.4862 0.0860 0.087 Uiso calc R 1 1 . .
    C C4 0.2954(4) 0.5561(3) 0.1064(3) 0.0611(16) Uani d . 1 1 . .
    C C5 0.2759(3) 0.5984(2) 0.1595(3) 0.0461(12) Uani d . 1 1 . .
    C C6 0.2115(3) 0.6447(3) 0.1487(3) 0.0488(12) Uani d . 1 1 . .
    C C7 0.1630(4) 0.6464(3) 0.0854(3) 0.0569(14) Uani d . 1 1 . .
    C C8 0.1825(5) 0.6017(4) 0.0330(3) 0.0730(19) Uani d . 1 1 . .
    H H8A 0.1509 0.6013 -0.0086 0.088 Uiso calc R 1 1 . .
    C C9 0.2464(5) 0.5600(4) 0.0431(3) 0.0733(19) Uani d . 1 1 . .
    H H9A 0.2586 0.5330 0.0075 0.088 Uiso calc R 1 1 . .
    C C10 0.0997(4) 0.6915(4) 0.0792(3) 0.0674(18) Uani d . 1 1 . .
    H H10A 0.0657 0.6939 0.0389 0.081 Uiso calc R 1 1 . .
    C C11 0.0872(4) 0.7326(3) 0.1327(3) 0.0668(16) Uani d . 1 1 . .
    H H11A 0.0444 0.7624 0.1290 0.080 Uiso calc R 1 1 . .
    C C12 0.1384(3) 0.7293(3) 0.1914(3) 0.0573(14) Uani d . 1 1 . .
    H H12A 0.1299 0.7587 0.2264 0.069 Uiso calc R 1 1 . .
    C C13 0.2621(3) 0.8081(3) 0.3376(3) 0.0542(14) Uani d . 1 1 . .
    H H13A 0.2924 0.8213 0.3041 0.065 Uiso calc R 1 1 . .
    C C14 0.2405(4) 0.8578(3) 0.3827(3) 0.0639(16) Uani d . 1 1 . .
    H H14A 0.2565 0.9030 0.3795 0.077 Uiso calc R 1 1 . .
    C C15 0.1954(4) 0.8384(3) 0.4313(4) 0.0676(18) Uani d . 1 1 . .
    H H15A 0.1799 0.8708 0.4612 0.081 Uiso calc R 1 1 . .
    C C16 0.1722(3) 0.7695(3) 0.4365(3) 0.0527(13) Uani d . 1 1 . .
    C C17 0.1964(3) 0.7228(3) 0.3895(3) 0.0456(12) Uani d . 1 1 . .
    C C18 0.1765(3) 0.6513(3) 0.3928(3) 0.0445(11) Uani d . 1 1 . .
    C C19 0.1323(3) 0.6287(3) 0.4433(3) 0.0550(14) Uani d . 1 1 . .
    C C20 0.1089(4) 0.6773(4) 0.4919(3) 0.0637(17) Uani d . 1 1 . .
    H H20A 0.0809 0.6624 0.5263 0.076 Uiso calc R 1 1 . .
    C C21 0.1273(3) 0.7437(4) 0.4877(3) 0.0645(17) Uani d . 1 1 . .
    H H21A 0.1105 0.7741 0.5188 0.077 Uiso calc R 1 1 . .
    C C22 0.1136(4) 0.5585(3) 0.4430(3) 0.0642(16) Uani d . 1 1 . .
    H H22A 0.0844 0.5409 0.4754 0.077 Uiso calc R 1 1 . .
    C C23 0.1379(4) 0.5171(3) 0.3959(3) 0.0634(16) Uani d . 1 1 . .
    H H23A 0.1245 0.4710 0.3950 0.076 Uiso calc R 1 1 . .
    C C24 0.1833(3) 0.5435(3) 0.3486(3) 0.0542(13) Uani d . 1 1 . .
    H H24A 0.2011 0.5140 0.3173 0.065 Uiso calc R 1 1 . .
    C C25 0.4261(3) 0.6997(2) 0.3338(3) 0.0398(11) Uani d . 1 1 . .
    C C26 0.5055(3) 0.7063(2) 0.3749(2) 0.0413(11) Uani d . 1 1 . .
    C C27 0.5311(4) 0.6663(3) 0.4298(3) 0.0519(14) Uani d . 1 1 . .
    H H27A 0.4987 0.6326 0.4444 0.062 Uiso calc R 1 1 . .
    C C28 0.6076(4) 0.6775(3) 0.4636(3) 0.0631(17) Uani d . 1 1 . .
    H H28A 0.6269 0.6517 0.5013 0.076 Uiso calc R 1 1 . .
    C C29 0.6531(3) 0.7277(3) 0.4394(3) 0.0608(16) Uani d . 1 1 . .
    H H29A 0.7041 0.7359 0.4605 0.073 Uiso calc R 1 1 . .
    C C30 0.6227(3) 0.7663(3) 0.3834(3) 0.0476(12) Uani d . 1 1 . .
    C C31 0.6681(3) 0.8235(3) 0.3539(3) 0.0556(15) Uani d . 1 1 . .
    C C32 0.4367(3) 0.9434(3) 0.3500(3) 0.0543(14) Uani d . 1 1 . .
    C C33 0.4679(3) 0.9880(2) 0.2977(2) 0.0427(11) Uani d . 1 1 . .
    C C34 0.4668(3) 1.0585(3) 0.2987(3) 0.0540(14) Uani d . 1 1 . .
    H H34A 0.4438 1.0817 0.3319 0.065 Uiso calc R 1 1 . .
    Cu Cu1 0.27722(4) 0.66689(3) 0.28488(3) 0.04248(18) Uani d D 1 1 . .
    N N1 0.3180(3) 0.5977(2) 0.2226(2) 0.0490(10) Uani d . 1 1 . .
    N N2 0.1994(3) 0.6868(2) 0.2016(2) 0.0475(10) Uani d . 1 1 . .
    N N3 0.2413(2) 0.7437(2) 0.3407(2) 0.0454(10) Uani d . 1 1 . .
    N N4 0.2020(3) 0.6093(2) 0.3464(2) 0.0478(10) Uani d . 1 1 . .
    N N5 0.5497(2) 0.7559(2) 0.3524(2) 0.0411(9) Uani d . 1 1 . .
    N N6 0.5000 0.9536(3) 0.2500 0.0408(13) Uani d S 1 2 . .
    N N7 1.0000 0.8539(5) 0.2500 0.118(4) Uani d SDU 1 2 . .
    O O1 0.41131(19) 0.73634(17) 0.28216(17) 0.0446(8) Uani d . 1 1 . .
    O O1W 0.3730(5) 0.5423(4) 0.4498(4) 0.142(3) Uani d D 1 1 . .
    H H1WA 0.371(6) 0.5065(12) 0.4206(18) 0.170 Uiso d D 1 1 . .
    O O2 0.3767(2) 0.65755(18) 0.35262(19) 0.0489(9) Uani d . 1 1 . .
    O O2W 0.8497(6) 0.9270(4) 0.3641(7) 0.191(4) Uani d D 1 1 . .
    O O3 0.6303(2) 0.8570(2) 0.3059(2) 0.0581(10) Uani d . 1 1 . .
    O O4 0.7371(3) 0.8336(2) 0.3812(3) 0.0836(15) Uani d . 1 1 . .
    O O5 0.4470(2) 0.87888(18) 0.34281(19) 0.0547(10) Uani d . 1 1 . .
    O O6 0.4060(4) 0.9707(2) 0.3959(3) 0.105(2) Uani d . 1 1 . .
    C C35 0.5000 1.0940(4) 0.2500 0.056(2) Uani d S 1 2 . .
    H H35 0.5000 1.1415 0.2500 0.067 Uiso calc SR 1 2 . .
    O O8 1.0000 0.7900(9) 0.2500 0.242(6) Uani d SDU 1 2 . .
    O O7 0.9613(7) 0.8826(5) 0.2917(6) 0.208(4) Uani d DU 1 1 . .
    H H2WB 0.814(6) 0.900(5) 0.372(8) 0.250 Uiso d D 1 1 . .
    H H2WA 0.882(7) 0.905(5) 0.343(8) 0.250 Uiso d D 1 1 . .
    H H1WB 0.385(3) 0.575(2) 0.425(3) 0.250 Uiso d D 1 1 . .
loop_
    _atom_site_aniso_label
    _atom_site_aniso_U_11
    _atom_site_aniso_U_22
    _atom_site_aniso_U_33
    _atom_site_aniso_U_12
    _atom_site_aniso_U_13
    _atom_site_aniso_U_23
    Tb1 0.0415(2) 0.0376(2) 0.0439(2) 0.000 0.01540(15) 0.000
    C1 0.069(4) 0.053(3) 0.077(4) 0.010(3) 0.014(3) -0.003(3)
    C2 0.078(5) 0.054(4) 0.101(6) 0.009(3) 0.027(4) -0.015(4)
    C3 0.085(5) 0.054(4) 0.085(5) -0.012(3) 0.036(4) -0.021(3)
    C4 0.080(4) 0.047(3) 0.061(4) -0.019(3) 0.027(3) -0.011(3)
    C5 0.060(3) 0.037(3) 0.044(3) -0.012(2) 0.016(2) -0.005(2)
    C6 0.059(3) 0.046(3) 0.044(3) -0.010(2) 0.018(2) 0.002(2)
    C7 0.064(4) 0.060(3) 0.046(3) -0.022(3) 0.005(3) 0.006(3)
    C8 0.093(5) 0.085(5) 0.042(3) -0.034(4) 0.010(3) -0.009(3)
    C9 0.096(5) 0.073(4) 0.053(4) -0.028(4) 0.021(4) -0.021(3)
    C10 0.062(4) 0.078(4) 0.059(4) -0.022(3) -0.005(3) 0.024(3)
    C11 0.054(4) 0.070(4) 0.074(4) 0.004(3) 0.000(3) 0.015(3)
    C12 0.060(4) 0.054(3) 0.058(4) 0.005(3) 0.009(3) 0.003(3)
    C13 0.052(3) 0.048(3) 0.066(4) 0.003(2) 0.022(3) 0.002(3)
    C14 0.062(4) 0.055(3) 0.077(4) 0.004(3) 0.015(3) -0.012(3)
    C15 0.065(4) 0.070(4) 0.068(4) 0.021(3) 0.010(3) -0.020(3)
    C16 0.047(3) 0.065(4) 0.047(3) 0.011(3) 0.007(2) -0.007(3)
    C17 0.038(3) 0.056(3) 0.044(3) 0.005(2) 0.007(2) 0.000(2)
    C18 0.040(3) 0.055(3) 0.037(3) -0.001(2) 0.003(2) 0.006(2)
    C19 0.041(3) 0.076(4) 0.048(3) 0.003(3) 0.007(2) 0.012(3)
    C20 0.050(3) 0.097(5) 0.047(3) 0.006(3) 0.018(3) 0.015(3)
    C21 0.060(4) 0.090(5) 0.047(3) 0.018(3) 0.020(3) -0.007(3)
    C22 0.060(4) 0.076(4) 0.056(4) -0.013(3) 0.008(3) 0.027(3)
    C23 0.068(4) 0.062(4) 0.059(4) -0.010(3) 0.002(3) 0.016(3)
    C24 0.060(3) 0.050(3) 0.050(3) -0.002(3) -0.001(3) 0.007(3)
    C25 0.044(3) 0.036(2) 0.042(3) 0.002(2) 0.016(2) -0.001(2)
    C26 0.045(3) 0.041(3) 0.040(3) 0.008(2) 0.009(2) -0.003(2)
    C27 0.061(4) 0.052(3) 0.045(3) 0.013(2) 0.010(3) 0.001(2)
    C28 0.067(4) 0.072(4) 0.048(3) 0.024(3) -0.001(3) -0.003(3)
    C29 0.048(3) 0.077(4) 0.054(4) 0.014(3) -0.007(3) -0.017(3)
    C30 0.042(3) 0.052(3) 0.049(3) 0.004(2) 0.007(2) -0.017(2)
    C31 0.043(3) 0.065(4) 0.060(4) -0.005(3) 0.009(3) -0.025(3)
    C32 0.064(4) 0.049(3) 0.056(3) 0.000(3) 0.029(3) -0.004(3)
    C33 0.045(3) 0.044(3) 0.042(3) 0.001(2) 0.016(2) -0.006(2)
    C34 0.056(3) 0.045(3) 0.066(4) 0.002(2) 0.024(3) -0.010(3)
    Cu1 0.0467(4) 0.0429(4) 0.0393(4) 0.0008(2) 0.0111(3) 0.0000(2)
    N1 0.055(3) 0.041(2) 0.053(3) 0.0006(19) 0.015(2) -0.0004(19)
    N2 0.054(3) 0.048(2) 0.041(2) -0.002(2) 0.008(2) 0.0044(19)
    N3 0.046(2) 0.046(2) 0.047(2) -0.0006(18) 0.0144(19) -0.0005(19)
    N4 0.048(2) 0.051(3) 0.045(2) -0.0033(19) 0.0078(19) 0.005(2)
    N5 0.039(2) 0.043(2) 0.042(2) 0.0025(17) 0.0087(18) -0.0064(18)
    N6 0.043(3) 0.039(3) 0.044(3) 0.000 0.018(3) 0.000
    N7 0.107(8) 0.069(6) 0.197(13) 0.000 0.088(8) 0.000
    O1 0.0407(18) 0.0471(19) 0.046(2) -0.0036(14) 0.0055(15) 0.0081(16)
    O1W 0.189(7) 0.125(6) 0.113(5) -0.029(5) 0.026(5) 0.033(4)
    O2 0.052(2) 0.046(2) 0.049(2) -0.0056(16) 0.0104(17) 0.0090(16)
    O2W 0.183(9) 0.088(5) 0.324(14) -0.044(5) 0.122(9) -0.032(6)
    O3 0.049(2) 0.054(2) 0.071(3) -0.0122(18) 0.011(2) -0.009(2)
    O4 0.044(2) 0.105(4) 0.099(4) -0.019(2) -0.003(2) -0.013(3)
    O5 0.070(3) 0.047(2) 0.054(2) 0.0024(17) 0.0351(19) 0.0037(17)
    O6 0.180(6) 0.062(3) 0.094(4) 0.001(3) 0.101(4) -0.005(3)
    C35 0.063(5) 0.040(4) 0.067(5) 0.000 0.014(4) 0.000
    O8 0.242(6) 0.241(6) 0.243(6) 0.000 0.0316(14) 0.000
    O7 0.208(4) 0.208(4) 0.209(4) 0.0001(11) 0.0291(13) -0.0002(11)
_geom_special_details
;
 All esds (except the esd in the dihedral angle between two l.s. planes)
 are estimated using the full covariance matrix.  The cell esds are taken
 into account individually in the estimation of esds in distances, angles
 and torsion angles; correlations between esds in cell parameters are only
 used when they are defined by crystal symmetry.  An approximate (isotropic)
 treatment of cell esds is used for estimating esds involving l.s. planes.
;
loop_
    _geom_bond_atom_site_label_1
    _geom_bond_atom_site_label_2
    _geom_bond_site_symmetry_2
    _geom_bond_distance
    _geom_bond_publ_flag
    Tb1 O5 . 2.374(3) y
    Tb1 O5 2_655 2.374(3) ?
    Tb1 O3 . 2.422(4) y
    Tb1 O3 2_655 2.422(4) ?
    Tb1 N6 . 2.450(5) y
    Tb1 O1 . 2.489(3) y
    Tb1 O1 2_655 2.489(3) ?
    Tb1 N5 2_655 2.542(4) ?
    Tb1 N5 . 2.542(4) y
    C1 N1 . 1.308(7) ?
    C1 C2 . 1.415(9) ?
    C1 H1A . 0.9300 ?
    C2 C3 . 1.360(10) ?
    C2 H2A . 0.9300 ?
    C3 C4 . 1.386(9) ?
    C3 H3A . 0.9300 ?
    C4 C5 . 1.416(7) ?
    C4 C9 . 1.424(9) ?
    C5 N1 . 1.366(7) ?
    C5 C6 . 1.419(8) ?
    C6 N2 . 1.374(7) ?
    C6 C7 . 1.418(8) ?
    C7 C10 . 1.389(9) ?
    C7 C8 . 1.433(9) ?
    C8 C9 . 1.356(10) ?
    C8 H8A . 0.9300 ?
    C9 H9A . 0.9300 ?
    C10 C11 . 1.372(9) ?
    C10 H10A . 0.9300 ?
    C11 C12 . 1.371(8) ?
    C11 H11A . 0.9300 ?
    C12 N2 . 1.328(7) ?
    C12 H12A . 0.9300 ?
    C13 N3 . 1.314(7) ?
    C13 C14 . 1.407(8) ?
    C13 H13A . 0.9300 ?
    C14 C15 . 1.364(9) ?
    C14 H14A . 0.9300 ?
    C15 C16 . 1.414(8) ?
    C15 H15A . 0.9300 ?
    C16 C17 . 1.407(7) ?
    C16 C21 . 1.441(8) ?
    C17 N3 . 1.374(6) ?
    C17 C18 . 1.444(7) ?
    C18 N4 . 1.351(7) ?
    C18 C19 . 1.402(7) ?
    C19 C22 . 1.410(8) ?
    C19 C20 . 1.450(9) ?
    C20 C21 . 1.342(9) ?
    C20 H20A . 0.9300 ?
    C21 H21A . 0.9300 ?
    C22 C23 . 1.346(9) ?
    C22 H22A . 0.9300 ?
    C23 C24 . 1.393(8) ?
    C23 H23A . 0.9300 ?
    C24 N4 . 1.328(7) ?
    C24 H24A . 0.9300 ?
    C25 O1 . 1.254(6) ?
    C25 O2 . 1.269(6) ?
    C25 C26 . 1.497(7) ?
    C26 N5 . 1.340(6) ?
    C26 C27 . 1.373(7) ?
    C27 C28 . 1.408(9) ?
    C27 H27A . 0.9300 ?
    C28 C29 . 1.378(9) ?
    C28 H28A . 0.9300 ?
    C29 C30 . 1.392(8) ?
    C29 H29A . 0.9300 ?
    C30 N5 . 1.332(6) ?
    C30 C31 . 1.522(8) ?
    C31 O4 . 1.248(7) ?
    C31 O3 . 1.265(7) ?
    C32 O6 . 1.233(7) ?
    C32 O5 . 1.285(6) ?
    C32 C33 . 1.507(7) ?
    C33 N6 . 1.338(5) ?
    C33 C34 . 1.380(7) ?
    C34 C35 . 1.372(7) ?
    C34 H34A . 0.9300 ?
    Cu1 N3 . 2.011(4) y
    Cu1 N1 . 2.019(4) y
    Cu1 N2 . 2.027(4) y
    Cu1 O2 . 2.038(4) y
    Cu1 N4 . 2.195(4) y
    Cu1 O1 . 2.667(3)   y
    N6 C33 2_655 1.338(5) ?
    N7 O8 . 1.250(15) ?
    N7 O7 . 1.258(10) ?
    N7 O7 2_755 1.258(10) ?
    O1W H1WA . 0.908(19) ?
    O1W H1WB . 0.85(2) ?
    O2W H2WB . 0.84(2) ?
    O2W H2WA . 0.86(2) ?
    C35 C34 2_655 1.372(7) ?
    C35 H35 . 0.9300 ?
loop_
    _geom_angle_atom_site_label_1
    _geom_angle_atom_site_label_2
    _geom_angle_atom_site_label_3
    _geom_angle_site_symmetry_1
    _geom_angle_site_symmetry_3
    _geom_angle
    _geom_angle_publ_flag
    O5 Tb1 O5 . 2_655 130.87(17) ?
    O5 Tb1 O3 . . 87.91(14) ?
    O5 Tb1 O3 2_655 . 81.06(14) ?
    O5 Tb1 O3 . 2_655 81.06(14) ?
    O5 Tb1 O3 2_655 2_655 87.91(14) ?
    O3 Tb1 O3 . 2_655 153.3(2) ?
    O5 Tb1 N6 . . 65.43(9) ?
    O5 Tb1 N6 2_655 . 65.43(8) ?
    O3 Tb1 N6 . . 76.67(10) ?
    O3 Tb1 N6 2_655 . 76.67(10) ?
    O5 Tb1 O1 . . 78.26(12) ?
    O5 Tb1 O1 2_655 . 143.68(12) ?
    O3 Tb1 O1 . . 126.92(13) ?
    O3 Tb1 O1 2_655 . 74.53(13) ?
    N6 Tb1 O1 . . 136.41(8) ?
    O5 Tb1 O1 . 2_655 143.68(12) ?
    O5 Tb1 O1 2_655 2_655 78.26(12) ?
    O3 Tb1 O1 . 2_655 74.53(13) ?
    O3 Tb1 O1 2_655 2_655 126.92(13) ?
    N6 Tb1 O1 . 2_655 136.41(8) ?
    O1 Tb1 O1 . 2_655 87.18(16) ?
    O5 Tb1 N5 . 2_655 137.42(13) ?
    O5 Tb1 N5 2_655 2_655 74.24(12) ?
    O3 Tb1 N5 . 2_655 133.76(13) ?
    O3 Tb1 N5 2_655 2_655 64.29(13) ?
    N6 Tb1 N5 . 2_655 123.98(9) ?
    O1 Tb1 N5 . 2_655 69.51(12) ?
    O1 Tb1 N5 2_655 2_655 62.63(12) ?
    O5 Tb1 N5 . . 74.24(12) ?
    O5 Tb1 N5 2_655 . 137.42(13) ?
    O3 Tb1 N5 . . 64.29(13) ?
    O3 Tb1 N5 2_655 . 133.76(13) ?
    N6 Tb1 N5 . . 123.98(9) ?
    O1 Tb1 N5 . . 62.63(12) ?
    O1 Tb1 N5 2_655 . 69.51(12) ?
    N5 Tb1 N5 2_655 . 112.04(17) ?
    N1 C1 C2 . . 122.5(6) ?
    N1 C1 H1A . . 118.7 ?
    C2 C1 H1A . . 118.7 ?
    C3 C2 C1 . . 119.6(6) ?
    C3 C2 H2A . . 120.2 ?
    C1 C2 H2A . . 120.2 ?
    C2 C3 C4 . . 119.7(6) ?
    C2 C3 H3A . . 120.2 ?
    C4 C3 H3A . . 120.2 ?
    C3 C4 C5 . . 117.6(6) ?
    C3 C4 C9 . . 124.8(6) ?
    C5 C4 C9 . . 117.6(6) ?
    N1 C5 C4 . . 122.4(5) ?
    N1 C5 C6 . . 116.9(4) ?
    C4 C5 C6 . . 120.7(5) ?
    N2 C6 C7 . . 122.8(5) ?
    N2 C6 C5 . . 117.0(5) ?
    C7 C6 C5 . . 120.2(5) ?
    C10 C7 C6 . . 116.9(6) ?
    C10 C7 C8 . . 125.0(6) ?
    C6 C7 C8 . . 118.1(6) ?
    C9 C8 C7 . . 121.0(6) ?
    C9 C8 H8A . . 119.5 ?
    C7 C8 H8A . . 119.5 ?
    C8 C9 C4 . . 122.3(6) ?
    C8 C9 H9A . . 118.9 ?
    C4 C9 H9A . . 118.9 ?
    C11 C10 C7 . . 119.9(6) ?
    C11 C10 H10A . . 120.0 ?
    C7 C10 H10A . . 120.0 ?
    C12 C11 C10 . . 119.4(6) ?
    C12 C11 H11A . . 120.3 ?
    C10 C11 H11A . . 120.3 ?
    N2 C12 C11 . . 124.2(6) ?
    N2 C12 H12A . . 117.9 ?
    C11 C12 H12A . . 117.9 ?
    N3 C13 C14 . . 122.6(5) ?
    N3 C13 H13A . . 118.7 ?
    C14 C13 H13A . . 118.7 ?
    C15 C14 C13 . . 118.6(6) ?
    C15 C14 H14A . . 120.7 ?
    C13 C14 H14A . . 120.7 ?
    C14 C15 C16 . . 120.4(6) ?
    C14 C15 H15A . . 119.8 ?
    C16 C15 H15A . . 119.8 ?
    C17 C16 C15 . . 117.5(5) ?
    C17 C16 C21 . . 118.0(5) ?
    C15 C16 C21 . . 124.4(5) ?
    N3 C17 C16 . . 121.0(5) ?
    N3 C17 C18 . . 118.4(4) ?
    C16 C17 C18 . . 120.5(5) ?
    N4 C18 C19 . . 123.2(5) ?
    N4 C18 C17 . . 117.4(4) ?
    C19 C18 C17 . . 119.3(5) ?
    C18 C19 C22 . . 116.6(6) ?
    C18 C19 C20 . . 119.4(5) ?
    C22 C19 C20 . . 124.1(5) ?
    C21 C20 C19 . . 120.4(5) ?
    C21 C20 H20A . . 119.8 ?
    C19 C20 H20A . . 119.8 ?
    C20 C21 C16 . . 122.2(6) ?
    C20 C21 H21A . . 118.9 ?
    C16 C21 H21A . . 118.9 ?
    C23 C22 C19 . . 120.0(5) ?
    C23 C22 H22A . . 120.0 ?
    C19 C22 H22A . . 120.0 ?
    C22 C23 C24 . . 119.6(6) ?
    C22 C23 H23A . . 120.2 ?
    C24 C23 H23A . . 120.2 ?
    N4 C24 C23 . . 122.7(6) ?
    N4 C24 H24A . . 118.7 ?
    C23 C24 H24A . . 118.7 ?
    O1 C25 O2 . . 122.9(5) ?
    O1 C25 C26 . . 118.2(4) ?
    O2 C25 C26 . . 118.9(4) ?
    N5 C26 C27 . . 123.0(5) ?
    N5 C26 C25 . . 112.9(4) ?
    C27 C26 C25 . . 124.1(5) ?
    C26 C27 C28 . . 118.2(6) ?
    C26 C27 H27A . . 120.9 ?
    C28 C27 H27A . . 120.9 ?
    C29 C28 C27 . . 118.3(6) ?
    C29 C28 H28A . . 120.8 ?
    C27 C28 H28A . . 120.8 ?
    C28 C29 C30 . . 119.9(5) ?
    C28 C29 H29A . . 120.1 ?
    C30 C29 H29A . . 120.1 ?
    N5 C30 C29 . . 121.3(5) ?
    N5 C30 C31 . . 115.1(5) ?
    C29 C30 C31 . . 123.5(5) ?
    O4 C31 O3 . . 127.6(6) ?
    O4 C31 C30 . . 116.5(6) ?
    O3 C31 C30 . . 115.9(5) ?
    O6 C32 O5 . . 125.9(5) ?
    O6 C32 C33 . . 118.8(5) ?
    O5 C32 C33 . . 115.3(4) ?
    N6 C33 C34 . . 121.3(5) ?
    N6 C33 C32 . . 114.3(4) ?
    C34 C33 C32 . . 124.3(4) ?
    C35 C34 C33 . . 119.3(5) ?
    C35 C34 H34A . . 120.4 ?
    C33 C34 H34A . . 120.4 ?
    N3 Cu1 N1 . . 173.77(17) ?
    N3 Cu1 N2 . . 95.52(18) ?
    N1 Cu1 N2 . . 82.30(18) ?
    N3 Cu1 O2 . . 89.25(16) ?
    N1 Cu1 O2 . . 91.39(17) ?
    N2 Cu1 O2 . . 164.39(16) ?
    N3 Cu1 N4 . . 80.47(17) ?
    N1 Cu1 N4 . . 105.65(17) ?
    N2 Cu1 N4 . . 100.79(17) ?
    O2 Cu1 N4 . . 94.65(15) ?
    C1 N1 C5 . . 118.2(5) ?
    C1 N1 Cu1 . . 129.6(4) ?
    C5 N1 Cu1 . . 112.2(3) ?
    C12 N2 C6 . . 116.7(5) ?
    C12 N2 Cu1 . . 131.6(4) ?
    C6 N2 Cu1 . . 111.6(4) ?
    C13 N3 C17 . . 119.8(5) ?
    C13 N3 Cu1 . . 126.0(4) ?
    C17 N3 Cu1 . . 114.0(3) ?
    C24 N4 C18 . . 117.8(5) ?
    C24 N4 Cu1 . . 132.6(4) ?
    C18 N4 Cu1 . . 109.4(3) ?
    C30 N5 C26 . . 119.2(4) ?
    C30 N5 Tb1 . . 118.9(3) ?
    C26 N5 Tb1 . . 121.9(3) ?
    C33 N6 C33 . 2_655 119.6(6) ?
    C33 N6 Tb1 . . 120.2(3) ?
    C33 N6 Tb1 2_655 . 120.2(3) ?
    O8 N7 O7 . . 116.6(7) ?
    O8 N7 O7 . 2_755 116.6(7) ?
    O7 N7 O7 . 2_755 126.9(14) ?
    C25 O1 Tb1 . . 124.1(3) ?
    H1WA O1W H1WB . . 102(3) ?
    C25 O2 Cu1 . . 105.9(3) ?
    H2WB O2W H2WA . . 108(4) ?
    C31 O3 Tb1 . . 125.3(4) ?
    C32 O5 Tb1 . . 124.5(3) ?
    C34 C35 C34 2_655 . 119.2(7) ?
    C34 C35 H35 2_655 . 120.4 ?
    C34 C35 H35 . . 120.4 ?
loop_
    _geom_hbond_atom_site_label_D
    _geom_hbond_atom_site_label_H
    _geom_hbond_atom_site_label_A
    _geom_hbond_site_symmetry_A
    _geom_hbond_distance_DH
    _geom_hbond_distance_HA
    _geom_hbond_distance_DA
    _geom_hbond_angle_DHA
    O1W H1WB O2 . 0.85(2) 2.155(18) 2.979(7) 162(4)
    O2W H2WB O4 . 0.84(2) 1.87(3) 2.705(9) 174(11)
    O2W H2WA O7 . 0.86(2) 1.84(2) 2.675(14) 164(10)
    O1W H1WA O2W 3_445 0.908(19) 1.927(18) 2.827(12) 171(10)
data_global
_journal_date_recd_electronic     2012-04-26
_journal_date_accepted     2012-07-11
_journal_name_full     'Acta Crystallographica, Section E'
_journal_year     2012
_journal_volume     68
_journal_issue      8
_journal_page_first     0
_journal_page_last     0
_journal_paper_category     QM
_journal_paper_doi     10.1107/S1600536812031686
_journal_coeditor_code     GK2483
_publ_contact_author_name     'Wei Zhang'
_publ_contact_author_address
;
Nanyang Medical College
Nanyang 473061
People's Republic of China
;
_publ_contact_author_email     nyzhangwei@yahoo.com.cn
_publ_contact_author_fax     '086 377 63526258'
_publ_contact_author_phone     '086 377 63526258'
_publ_section_title
;\
Tetrakis(1,10-phenanthroline)bis(\m-pyridine-2,6-dicarboxylato)(pyridine-2,6-\
dicarboxylato)dicopper(II)terbium(III) nitrate tetrahydrate
;
loop_
    _publ_author_name
    _publ_author_address
    'Wei Zhang'
;
Nanyang Medical College
Nanyang 473061
People's Republic of China
;
_iucr_refine_instructions_details
;
TITL A in C2/c
CELL 0.71073  17.0578  19.5737  19.9265  90.000  97.289  90.000
ZERR    4.00   0.0039   0.0048   0.0047   0.000   0.004   0.000
LATT 7
SYMM -X, Y, 0.5-Z
SFAC C  H  N  O  Cu Tb
UNIT 276  196  48  76  8  4
OMIT -2 2 2
OMIT -3 52
OMIT -1 1 2
OMIT -1 3 3
OMIT 0 2 1
OMIT 4 2 3
OMIT -3 1 4
OMIT -4 4 5
DFIX 0.83 0.02 H2WA O2W H2WB O2W H1WA O1W H1WB O1W
DANG 1.37 0.02 H2WA H2WB H1WA H1WB
DFIX 3.60 0.02 H1WB CU1
ISOR 0.001 O7 O8
DFIX 1.80 0.02 H2WA O7
DFIX 1.85 0.02 H1WA O2W_$1
DELU 0.01 N7 O7 N7 O8
DFIX 1.30 0.02 N7 O8 N7 O8
L.S. 30
ACTA
BOND $H
FMAP 2
PLAN 20
HTAB O1W O2
HTAB O2W O4
HTAB O2W O7
HTAB O1W O2W_$1
EQIV $1 -1/2+X, -1/2+Y, Z
CONF
SIZE 0.19 0.17 0.15
TEMP 23.000
WGHT    0.079200    8.909389
FVAR       0.03154
TB1   6    0.500000    0.828451    0.250000    10.50000    0.04149    0.03763 =
         0.04392    0.00000    0.01540    0.00000
C1    1    0.377994    0.555857    0.233885    11.00000    0.06888    0.05285 =
         0.07652   -0.00266    0.01416    0.00999
AFIX  43
H1A   2    0.405675    0.553788    0.277162    11.00000   -1.20000
AFIX   0
C2    1    0.402411    0.513611    0.182755    11.00000    0.07802    0.05448 =
         0.10122   -0.01480    0.02704    0.00922
AFIX  43
H2A   2    0.446625    0.485767    0.192109    11.00000   -1.20000
AFIX   0
C3    1    0.360795    0.514007    0.119870    11.00000    0.08534    0.05380 =
         0.08505   -0.02129    0.03625   -0.01160
AFIX  43
H3A   2    0.376152    0.486161    0.086042    11.00000   -1.20000
AFIX   0
C4    1    0.295382    0.556113    0.106438    11.00000    0.07986    0.04690 =
         0.06142   -0.01116    0.02731   -0.01941
C5    1    0.275902    0.598436    0.159518    11.00000    0.05996    0.03693 =
         0.04386   -0.00517    0.01557   -0.01236
C6    1    0.211458    0.644662    0.148688    11.00000    0.05930    0.04592 =
         0.04392    0.00235    0.01752   -0.01015
C7    1    0.163012    0.646374    0.085376    11.00000    0.06435    0.06023 =
         0.04559    0.00650    0.00540   -0.02233
C8    1    0.182521    0.601720    0.032989    11.00000    0.09264    0.08456 =
         0.04236   -0.00853    0.01047   -0.03437
AFIX  43
H8A   2    0.150898    0.601342   -0.008618    11.00000   -1.20000
AFIX   0
C9    1    0.246402    0.559987    0.043142    11.00000    0.09641    0.07313 =
         0.05322   -0.02110    0.02055   -0.02774
AFIX  43
H9A   2    0.258636    0.532960    0.007518    11.00000   -1.20000
AFIX   0
C10   1    0.099656    0.691489    0.079202    11.00000    0.06201    0.07765 =
         0.05940    0.02362   -0.00461   -0.02170
AFIX  43
H10A  2    0.065701    0.693853    0.038886    11.00000   -1.20000
AFIX   0
C11   1    0.087205    0.732578    0.132653    11.00000    0.05416    0.07040 =
         0.07385    0.01504    0.00012    0.00436
AFIX  43
H11A  2    0.044420    0.762386    0.129029    11.00000   -1.20000
AFIX   0
C12   1    0.138400    0.729279    0.191419    11.00000    0.06002    0.05400 =
         0.05841    0.00283    0.00949    0.00455
AFIX  43
H12A  2    0.129851    0.758696    0.226415    11.00000   -1.20000
AFIX   0
C13   1    0.262130    0.808082    0.337552    11.00000    0.05182    0.04835 =
         0.06634    0.00164    0.02243    0.00349
AFIX  43
H13A  2    0.292392    0.821325    0.304114    11.00000   -1.20000
AFIX   0
C14   1    0.240455    0.857844    0.382709    11.00000    0.06204    0.05455 =
         0.07656   -0.01177    0.01483    0.00404
AFIX  43
H14A  2    0.256491    0.903009    0.379497    11.00000   -1.20000
AFIX   0
C15   1    0.195429    0.838442    0.431288    11.00000    0.06512    0.07019 =
         0.06798   -0.01965    0.01030    0.02070
AFIX  43
H15A  2    0.179880    0.870765    0.461155    11.00000   -1.20000
AFIX   0
C16   1    0.172234    0.769486    0.436534    11.00000    0.04681    0.06490 =
         0.04668   -0.00701    0.00716    0.01141
C17   1    0.196440    0.722812    0.389542    11.00000    0.03766    0.05551 =
         0.04405   -0.00031    0.00726    0.00533
C18   1    0.176473    0.651325    0.392830    11.00000    0.04037    0.05516 =
         0.03743    0.00557    0.00316   -0.00104
C19   1    0.132267    0.628708    0.443258    11.00000    0.04112    0.07639 =
         0.04799    0.01185    0.00749    0.00302
C20   1    0.108866    0.677308    0.491890    11.00000    0.04991    0.09735 =
         0.04699    0.01500    0.01840    0.00553
AFIX  43
H20A  2    0.080885    0.662387    0.526254    11.00000   -1.20000
AFIX   0
C21   1    0.127310    0.743685    0.487653    11.00000    0.05971    0.09048 =
         0.04679   -0.00722    0.02031    0.01832
AFIX  43
H21A  2    0.110537    0.774077    0.518758    11.00000   -1.20000
AFIX   0
C22   1    0.113555    0.558529    0.443035    11.00000    0.05983    0.07637 =
         0.05649    0.02694    0.00792   -0.01274
AFIX  43
H22A  2    0.084385    0.540903    0.475433    11.00000   -1.20000
AFIX   0
C23   1    0.137907    0.517063    0.395939    11.00000    0.06778    0.06178 =
         0.05929    0.01563    0.00246   -0.01010
AFIX  43
H23A  2    0.124546    0.470978    0.394989    11.00000   -1.20000
AFIX   0
C24   1    0.183252    0.543547    0.348604    11.00000    0.06027    0.04995 =
         0.05010    0.00732   -0.00135   -0.00194
AFIX  43
H24A  2    0.201127    0.513978    0.317315    11.00000   -1.20000
AFIX   0
C25   1    0.426077    0.699680    0.333801    11.00000    0.04402    0.03612 =
         0.04208   -0.00062    0.01588    0.00182
C26   1    0.505494    0.706343    0.374855    11.00000    0.04469    0.04056 =
         0.03951   -0.00307    0.00898    0.00778
C27   1    0.531056    0.666252    0.429832    11.00000    0.06053    0.05163 =
         0.04452    0.00052    0.01007    0.01305
AFIX  43
H27A  2    0.498676    0.632556    0.444390    11.00000   -1.20000
AFIX   0
C28   1    0.607569    0.677496    0.463585    11.00000    0.06748    0.07195 =
         0.04764   -0.00309   -0.00117    0.02416
AFIX  43
H28A  2    0.626888    0.651661    0.501252    11.00000   -1.20000
AFIX   0
C29   1    0.653107    0.727743    0.439403    11.00000    0.04835    0.07685 =
         0.05374   -0.01746   -0.00692    0.01351
AFIX  43
H29A  2    0.704075    0.735903    0.460463    11.00000   -1.20000
AFIX   0
C30   1    0.622664    0.766278    0.383370    11.00000    0.04186    0.05211 =
         0.04891   -0.01738    0.00665    0.00448
C31   1    0.668100    0.823495    0.353857    11.00000    0.04269    0.06489 =
         0.06001   -0.02454    0.00917   -0.00501
C32   1    0.436736    0.943358    0.350024    11.00000    0.06354    0.04861 =
         0.05635   -0.00384    0.02902   -0.00014
C33   1    0.467907    0.988008    0.297744    11.00000    0.04543    0.04371 =
         0.04155   -0.00562    0.01570    0.00144
C34   1    0.466780    1.058509    0.298657    11.00000    0.05552    0.04464 =
         0.06601   -0.01016    0.02391    0.00161
AFIX  43
H34A  2    0.443756    1.081708    0.331888    11.00000   -1.20000
AFIX   0
CU1   5    0.277221    0.666889    0.284882    11.00000    0.04669    0.04287 =
         0.03934    0.00005    0.01110    0.00081
N1    3    0.317968    0.597710    0.222595    11.00000    0.05497    0.04089 =
         0.05332   -0.00041    0.01541    0.00057
N2    3    0.199442    0.686761    0.201590    11.00000    0.05449    0.04759 =
         0.04087    0.00442    0.00754   -0.00165
N3    3    0.241327    0.743660    0.340739    11.00000    0.04551    0.04613 =
         0.04689   -0.00053    0.01437   -0.00057
N4    3    0.201979    0.609283    0.346351    11.00000    0.04823    0.05095 =
         0.04469    0.00494    0.00777   -0.00332
N5    3    0.549730    0.755864    0.352394    11.00000    0.03925    0.04335 =
         0.04153   -0.00639    0.00867    0.00246
N6    3    0.500000    0.953640    0.250000    10.50000    0.04251    0.03909 =
         0.04414    0.00000    0.01839    0.00000
N7    3    1.000000    0.853871    0.250000    10.50000    0.10677    0.06863 =
         0.19682    0.00000    0.08792    0.00000
O1    4    0.411310    0.736340    0.282165    11.00000    0.04072    0.04707 =
         0.04616    0.00807    0.00551   -0.00358
O1W   4    0.372975    0.542271    0.449774    11.00000    0.18940    0.12547 =
         0.11273    0.03267    0.02622   -0.02907
H1WA  2    0.370682    0.506525    0.420551    11.00000   -1.20000
O2    4    0.376714    0.657550    0.352625    11.00000    0.05240    0.04625 =
         0.04921    0.00904    0.01041   -0.00559
O2W   4    0.849713    0.926986    0.364122    11.00000    0.18301    0.08822 =
         0.32364   -0.03192    0.12203   -0.04365
O3    4    0.630303    0.856987    0.305944    11.00000    0.04939    0.05432 =
         0.07140   -0.00868    0.01070   -0.01221
O4    4    0.737087    0.833582    0.381217    11.00000    0.04411    0.10505 =
         0.09867   -0.01338   -0.00279   -0.01856
O5    4    0.446980    0.878882    0.342813    11.00000    0.07039    0.04707 =
         0.05355    0.00373    0.03509    0.00245
O6    4    0.406010    0.970705    0.395950    11.00000    0.17957    0.06246 =
         0.09429   -0.00454    0.10104    0.00102
C35   1    0.500000    1.094001    0.250000    10.50000    0.06289    0.04013 =
         0.06717    0.00000    0.01430    0.00000
AFIX  43
H35   2    0.500000    1.141514    0.250000    10.50000   -1.20000
AFIX   0
O8    4    1.000000    0.790006    0.250000    10.50000    0.24232    0.24081 =
         0.24272    0.00000    0.03161    0.00000
O7    4    0.961329    0.882620    0.291731    11.00000    0.20832    0.20820 =
         0.20922   -0.00017    0.02913    0.00011
H2WB  2    0.813558    0.899923    0.371627    11.00000   -1.20000
H2WA  2    0.882207    0.905301    0.342602    11.00000   -1.20000
H1WB  2    0.385097    0.575333    0.425099    11.00000   -1.20000
HKLF 4
REM  A in C2/c
REM R1 =  0.0411 for   4952 Fo > 4sig(Fo)  and  0.0583 for all   6454 data
REM    479 parameters refined using     27 restraints
END
WGHT      0.0790      9.3555
REM Highest difference peak  0.880,  deepest hole -1.091,  1-sigma level  0.098
Q1    1   0.2391  0.4429  0.2478  11.00000  0.05    0.88
Q2    1   1.0495  0.8205  0.3022  11.00000  0.05    0.85
Q3    1   0.9325  0.8773  0.2540  11.00000  0.05    0.72
Q4    1   0.4565  0.5102  0.4859  11.00000  0.05    0.68
Q5    1   0.5000  0.5119  0.2500  10.50000  0.05    0.68
Q6    1   0.9984  0.9024  0.4223  11.00000  0.05    0.67
Q7    1   1.0015  0.8693  0.3315  11.00000  0.05    0.62
Q8    1   1.0295  0.8543  0.2659  11.00000  0.05    0.53
Q9    1   0.2226  0.4868  0.2156  11.00000  0.05    0.49
Q10   1   0.1926  0.6704  0.1744  11.00000  0.05    0.40
Q11   1   0.2749  0.5706  0.1133  11.00000  0.05    0.31
Q12   1   0.2174  0.6765  0.2399  11.00000  0.05    0.31
Q13   1   0.8059  0.9225  0.2960  11.00000  0.05    0.30
Q14   1   0.8205  0.9123  0.3054  11.00000  0.05    0.30
Q15   1   0.2379  0.6236  0.1495  11.00000  0.05    0.30
Q16   1   0.5625  0.6757  0.4445  11.00000  0.05    0.30
Q17   1   0.2996  0.6141  0.2241  11.00000  0.05    0.28
Q18   1   0.4596  0.9500  0.4129  11.00000  0.05    0.27
Q19   1   0.8605  0.9176  0.3865  11.00000  0.05    0.26
Q20   1   0.1332  0.6629  0.4665  11.00000  0.05    0.26
;
