# Supplementary material for: Tetra­kis(1,10-phenanthroline)bis­(μ-pyridine-2,6-dicarboxyl­ato)(pyridine-2,6-di­carboxyl­ato)dicopper(II)terbium(III) nitrate tetra­hydrate
Source: Acta Crystallogr Sect E Struct Rep Online. 2012 Jul 18;68(Pt 8):m1084–5. doi: 10.1107/S1600536812031686 (PMC3414140; doi:10.1107/S1600536812031686)
Supplement: Supplementary file 2 [file e-68-m1084-Isup2.hkl]

# 
# h,k,l, Fc-squared, Fo-squared, sigma(Fo-squared) and status flag 
# 
data_I
_shelx_title ' A in C2/c' 
_shelx_refln_list_code          4 
_shelx_F_calc_maximum      957.29 
_exptl_crystal_F_000      3288.00 
_reflns_d_resolution_high  0.8107 
 
loop_ 
 _symmetry_equiv_pos_as_xyz 
 'x, y, z' 
 '-x, y, -z+1/2' 
 'x+1/2, y+1/2, z' 
 '-x+1/2, y+1/2, -z+1/2' 
 '-x, -y, -z' 
 'x, -y, z-1/2' 
 '-x+1/2, -y+1/2, -z' 
 'x+1/2, -y+1/2, z-1/2' 
 
_cell_length_a    17.0578 
_cell_length_b    19.5737 
_cell_length_c    19.9265 
_cell_angle_alpha  90.000 
_cell_angle_beta   97.289 
_cell_angle_gamma  90.000 
 
_shelx_F_squared_multiplier     1.000 
 
loop_ 
 _refln_index_h 
 _refln_index_k 
 _refln_index_l 
 _refln_F_squared_calc 
 _refln_F_squared_meas 
 _refln_F_squared_sigma 
 _refln_observed_status 
   4   0   0    14601.90    21143.48    462.48 o 
   6   0   0    14324.19    14910.02    402.16 o 
   8   0   0   101172.09   101474.62   1880.09 o 
  10   0   0    34183.54    35229.08    854.59 o 
  12   0   0     1429.32     1608.63    201.08 o 
  14   0   0    11860.57    12366.37    532.86 o 
  16   0   0     5456.16     6344.05    412.21 o 
  18   0   0     6533.82     6917.12    472.54 o 
  20   0   0      214.02      150.81    231.24 o 
   3   1   0    33729.50    24798.89    336.29 o 
   5   1   0     9857.65     8156.34    174.75 o 
   7   1   0    11093.65     9332.95    223.86 o 
   9   1   0      871.46      913.70     95.78 o 
  11   1   0    10682.61    10451.64    372.00 o 
  13   1   0       18.23      110.59     99.53 o 
  15   1   0     3259.10     2961.92    213.28 o 
  17   1   0      988.58      788.97    163.05 o 
  19   1   0      359.20      193.54    155.92 o 
   0   2   0   245489.75   222212.62   3770.24 o 
   2   2   0     1776.20     3219.50     67.26 o 
   4   2   0    47848.23    35901.16    432.45 o 
   6   2   0       72.86        7.31     23.00 o 
   8   2   0    13348.81    11275.61    190.18 o 
  10   2   0     7729.58     6840.40    202.30 o 
  12   2   0     7078.48     6809.04    255.93 o 
  14   2   0     5037.27     5535.49    255.64 o 
  16   2   0      633.67      566.45    145.61 o 
  18   2   0     2176.32     1880.05    216.74 o 
  20   2   0      273.16      340.73    143.10 o 
   1   3   0    21374.97    22530.79    472.54 o 
   3   3   0     3012.54     2736.06     58.75 o 
   5   3   0     1833.05     2330.64     89.29 o 
   7   3   0    77377.57    75216.12    781.43 o 
   9   3   0     1055.03     1102.51     67.95 o 
  11   3   0    34710.44    33954.18    703.78 o 
  13   3   0     1687.06     1742.75    201.08 o 
  15   3   0    11533.28    12921.96    598.21 o 
  17   3   0     3564.50     3457.82    362.40 o 
  19   3   0     2364.68     2396.18    240.93 o 
   0   4   0    18253.71    22432.71    323.41 o 
   2   4   0    30740.34    29537.65    356.99 o 
   4   4   0   115778.02   120426.55    930.51 o 
   6   4   0    17860.40    20572.61    217.63 o 
   8   4   0     1176.49     1176.07     62.41 o 
  10   4   0     4328.28     5453.64    235.09 o 
  12   4   0       80.53       35.07     66.49 o 
  14   4   0     3196.06     3214.15    177.22 o 
  16   4   0      404.27      408.24    145.99 o 
  18   4   0     3306.94     3077.42    209.35 o 
  20   4   0       70.93     -128.93    129.55 o 
   1   5   0     4711.07     3884.57    124.72 o 
   3   5   0     4060.13     4464.84     85.55 o 
   5   5   0     9670.27    11924.81    149.74 o 
   7   5   0    17330.42    18704.70    227.79 o 
   9   5   0     2524.16     3489.22    144.83 o 
  11   5   0     9853.69    10458.70    256.08 o 
  13   5   0      370.67      260.09     90.81 o 
  15   5   0     1111.04     1183.85    137.06 o 
  17   5   0     1264.88     1417.68    177.71 o 
  19   5   0      232.76      155.41    131.24 o 
   0   6   0   161113.64   170991.27   2057.89 o 
   2   6   0      726.25     1681.86     58.94 o 
   4   6   0    83337.96    79603.97    652.50 o 
   6   6   0    10049.79    10414.74    148.14 o 
   8   6   0    57643.89    53833.22    493.05 o 
  10   6   0    23968.25    23987.08    335.22 o 
  12   6   0     2968.75     3463.30    316.43 o 
  14   6   0    12276.41    12525.64    324.31 o 
  16   6   0      203.39      164.30    107.60 o 
  18   6   0     6717.94     7732.43    305.48 o 
  20   6   0       56.46      -99.57    129.05 o 
   1   7   0     6219.13     4048.50    110.29 o 
   3   7   0      298.52      776.97     42.99 o 
   5   7   0     1651.17     1543.39     61.22 o 
   7   7   0    21576.55    20931.71    247.14 o 
   9   7   0     4195.84     4246.10    146.11 o 
  11   7   0     4753.83     4745.97    148.68 o 
  13   7   0     1291.10     1015.45    125.12 o 
  15   7   0     1161.98      923.03    130.96 o 
  17   7   0       90.29      154.45    120.11 o 
  19   7   0      159.28      180.86    137.74 o 
   0   8   0    26076.94    24018.91    583.13 o 
   2   8   0      536.08      228.99     59.78 o 
   4   8   0    51416.98    52012.99    470.76 o 
   6   8   0     4311.46     3468.75     95.74 o 
   8   8   0    12032.34    11692.61    182.94 o 
  10   8   0    20741.48    19502.52    302.92 o 
  12   8   0     5324.85     5415.47    417.93 o 
  14   8   0     3673.05     3541.48    191.00 o 
  16   8   0      790.47      596.94    131.49 o 
  18   8   0     3636.51     3930.62    236.72 o 
   1   9   0    20857.66    21799.75    322.88 o 
   3   9   0    67671.57    63623.53    564.44 o 
   5   9   0     5813.31     6649.43    129.09 o 
   7   9   0    51073.47    52789.10    504.55 o 
   9   9   0       47.67       11.64     40.91 o 
  11   9   0    46985.62    49055.23    579.88 o 
  13   9   0     7727.38     7595.68    477.48 o 
  15   9   0     2315.98     2154.26    173.53 o 
  17   9   0     3597.07     3597.60    222.81 o 
  19   9   0     1665.72     1808.82    247.61 o 
   0  10   0    83307.30    84302.45   1638.80 o 
   2  10   0     2446.06     2708.48    114.06 o 
   4  10   0      176.61       84.43     35.63 o 
   6  10   0      360.54      583.52     80.39 o 
   8  10   0     9015.28     9273.51    172.40 o 
  10  10   0      137.16       -4.54     76.77 o 
  12  10   0      203.63      257.04    100.51 o 
  14  10   0      273.03      175.45    103.44 o 
  16  10   0       51.04       53.95    145.61 o 
  18  10   0      650.99      677.98    188.29 o 
   1  11   0     1876.21     1529.26     94.69 o 
   3  11   0    28027.37    28863.09    371.50 o 
   5  11   0     9503.38    10058.35    240.73 o 
   7  11   0    17738.35    19543.34    264.45 o 
   9  11   0     2117.90     2217.74    129.11 o 
  11  11   0    15870.79    17624.88    311.57 o 
  13  11   0     3137.28     3267.04    230.97 o 
  15  11   0      934.93      848.67    251.35 o 
  17  11   0      441.22      212.20    186.00 o 
   0  12   0    82394.82    83890.24   1689.07 o 
   2  12   0      585.98      614.63     77.26 o 
   4  12   0    33385.39    31360.66    404.41 o 
   6  12   0     2686.95     2755.79    103.93 o 
   8  12   0    18747.61    17376.11    260.25 o 
  10  12   0     5935.37     6191.49    239.76 o 
  12  12   0     1446.46     1483.37    392.10 o 
  14  12   0     3750.71     3848.00    269.87 o 
  16  12   0       24.99     -197.06    131.38 o 
  18  12   0     3580.31     3271.31    291.22 o 
   1  13   0      767.21      582.53    110.02 o 
   3  13   0     3797.53     4328.01    141.96 o 
   5  13   0      544.60      462.69     75.15 o 
   7  13   0     4025.22     3977.53    146.11 o 
   9  13   0      609.04      585.72    133.51 o 
  11  13   0      132.65      142.89    100.03 o 
  13  13   0        2.83      -86.72    113.08 o 
  15  13   0      519.43      377.14    159.84 o 
  17  13   0       21.50       41.09    221.19 o 
   0  14   0    32096.73    32735.70    884.75 o 
   2  14   0     1270.83     1002.47    150.97 o 
   4  14   0    18026.43    17475.31    310.55 o 
   6  14   0     1063.00      935.98     92.90 o 
   8  14   0     2698.65     2394.84    166.88 o 
  10  14   0     6250.46     6652.82    237.04 o 
  12  14   0     2071.41     2055.33    467.51 o 
  14  14   0     1235.18     1040.72    336.81 o 
  16  14   0      607.90      590.03    181.18 o 
   1  15   0     6450.99     7897.02    291.48 o 
   3  15   0    19861.34    20225.12    332.45 o 
   5  15   0     1025.23     1216.09    102.59 o 
   7  15   0    22468.38    22784.01    371.74 o 
   9  15   0      708.17      883.37    102.59 o 
  11  15   0    12903.30    13413.10    347.06 o 
  13  15   0     1046.92     1047.60    184.84 o 
  15  15   0     5888.86     6123.64    344.74 o 
   0  16   0      674.85      673.62    191.03 o 
   2  16   0     3054.59     3116.07    223.86 o 
   4  16   0      292.27      234.43     76.57 o 
   6  16   0     1386.24     1468.59    118.72 o 
   8  16   0       15.05        2.14     73.82 o 
  10  16   0      962.86     1126.49    336.61 o 
  12  16   0       23.89      -24.18    131.38 o 
  14  16   0      594.88      630.51    231.24 o 
   1  17   0    10082.67    10698.02    369.68 o 
   3  17   0    14900.36    15255.95    444.28 o 
   5  17   0     3118.19     3260.75    160.52 o 
   7  17   0     6522.02     6468.56    211.93 o 
   9  17   0     1284.00     1338.35    152.78 o 
  11  17   0     2511.50     2678.74    191.05 o 
  13  17   0      691.16      702.92    171.47 o 
   0  18   0    21342.89    24219.99    834.48 o 
   2  18   0      277.00      377.02    127.97 o 
   4  18   0    10883.11    11312.70    557.99 o 
   6  18   0     3264.69     3180.08    163.32 o 
   8  18   0     2283.47     2274.91    182.85 o 
  10  18   0     3455.75     3752.47    216.49 o 
  12  18   0      141.68      -23.54    144.57 o 
   1  19   0      927.56      971.60    201.08 o 
   3  19   0      579.66      440.11    241.30 o 
   5  19   0      223.22      213.79    173.62 o 
   7  19   0      181.14      -11.49    226.21 o 
   9  19   0     2150.62     1975.92    179.94 o 
  11  19   0      783.55      585.22    146.98 o 
   0  20   0     1901.08     1859.98    301.62 o 
   2  20   0     2468.35     2370.14    377.02 o 
   4  20   0     1898.42     1892.80    452.43 o 
   6  20   0     1489.29     1626.71    199.54 o 
   8  20   0     2386.86     1994.03    177.95 o 
  10  20   0     1299.33      937.57    331.78 o 
   1  21   0      681.03      932.65    188.29 o 
   3  21   0     4273.00     3715.35    537.89 o 
   5  21   0       44.07      -35.19    135.08 o 
   7  21   0     2965.79     3839.80    322.09 o 
   9  21   0        2.54       16.28    148.79 o 
   0  22   0       10.84     -170.92    201.08 o 
   2  22   0       24.50      -91.74    141.65 o 
   4  22   0      121.57      111.33    145.61 o 
   6  22   0      665.58      708.80    190.37 o 
   8  22   0        6.55      206.11    170.62 o 
   1  23   0     1666.34     1339.47    223.86 o 
   3  23   0     2913.44     2574.51    269.87 o 
   5  23   0      682.48     1025.37    209.63 o 
   0  24   0      708.30     1065.72    311.67 o 
   2  24   0      891.72      764.45    205.80 o 
 -19   1   1     1171.60     1052.89    226.21 o 
 -17   1   1     5546.39     5545.31    291.48 o 
 -15   1   1     3322.52     3354.86    346.86 o 
 -13   1   1    34403.72    33893.31    639.83 o 
 -11   1   1      578.97      510.58     91.60 o 
  -9   1   1    84509.66    82716.45   1137.41 o 
  -7   1   1     6854.68     7290.45    256.25 o 
  -5   1   1    13056.76    12083.83    382.05 o 
  -3   1   1    66072.23    65570.98   2071.12 o 
  -1   1   1    81468.20    84473.37   1467.88 o 
   1   1   1   147329.92   150095.56   2563.76 o 
   3   1   1     9476.30    12168.82    134.43 o 
   5   1   1    15368.38    14521.04    218.75 o 
   7   1   1      268.24      144.78     31.28 o 
   9   1   1    41597.86    42929.79    678.90 o 
  11   1   1       70.62       62.24     74.39 o 
  13   1   1    20342.54    20676.06    512.75 o 
  15   1   1      262.84       97.80    117.14 o 
  17   1   1    10795.22    10480.09    391.01 o 
  19   1   1     2377.06     1682.55    216.74 o 
 -20   2   1     3561.04     3618.76    469.05 o 
 -18   2   1      821.14      909.58    177.30 o 
 -16   2   1    10497.86    10702.35    502.70 o 
 -14   2   1     3804.19     3796.70    497.67 o 
 -12   2   1    16792.54    17029.40    405.04 o 
 -10   2   1      131.33      158.17     74.10 o 
  -8   2   1    19143.50    22050.65    298.51 o 
  -6   2   1    39819.54    41120.09    465.47 o 
  -4   2   1      520.85     1118.26     52.96 o 
  -2   2   1   217613.50   224008.75   4182.44 o 
   2   2   1   315005.41   319055.56   3753.59 o 
   4   2   1    67073.16    69624.65    617.92 o 
   6   2   1    23646.31    20643.28    322.87 o 
   8   2   1    39475.62    39671.80    479.83 o 
  10   2   1      137.26      170.92     71.09 o 
  12   2   1    33947.39    34875.28    639.71 o 
  14   2   1       34.69      143.18    102.90 o 
  16   2   1    11646.60    11799.33    394.51 o 
  18   2   1      255.49      324.24    155.92 o 
  20   2   1     3356.00     3414.55    235.87 o 
 -19   3   1      109.07      260.29    132.79 o 
 -17   3   1       86.09       24.17    104.16 o 
 -15   3   1       28.10      -76.27    102.90 o 
 -13   3   1       79.25      -15.50    125.67 o 
 -11   3   1     1681.70     1991.58    226.21 o 
  -9   3   1       41.38        8.87     35.37 o 
  -7   3   1       55.39      331.95     30.58 o 
  -5   3   1     1611.35     2492.49     56.91 o 
  -3   3   1   118993.88   129427.54   1105.88 o 
  -1   3   1       18.81      167.63     30.16 o 
   1   3   1    11750.54    14101.30   1050.64 o 
   3   3   1    13232.33    11525.66    129.07 o 
   5   3   1     2935.05     3222.38     63.58 o 
   7   3   1     1997.87     2658.85    111.74 o 
   9   3   1      246.05      195.44     48.62 o 
  11   3   1      236.17      510.50     98.77 o 
  13   3   1     1270.40     1477.69    226.21 o 
  15   3   1        0.99     -139.32    120.65 o 
  17   3   1        0.63       11.49    106.32 o 
  19   3   1      149.92      -39.91    120.11 o 
 -20   4   1     2725.36     2880.85    223.27 o 
 -18   4   1      844.39      788.98    219.14 o 
 -16   4   1    11829.13    12147.45    336.95 o 
 -14   4   1       95.52      -41.96     84.64 o 
 -12   4   1     8416.18     8392.03    236.96 o 
 -10   4   1     6587.89     6318.37    143.26 o 
  -8   4   1    10056.52     8894.63    132.49 o 
  -6   4   1   100848.85    95576.31    769.66 o 
  -4   4   1     5158.97     4456.29     78.72 o 
  -2   4   1   150889.02   165893.73   1615.54 o 
   0   4   1     6616.33     4792.87     92.87 o 
   2   4   1     1647.45     1472.26     41.26 o 
   4   4   1    49282.51    46578.45    398.86 o 
   6   4   1    44879.15    41861.27    378.63 o 
   8   4   1    55979.49    52923.35    568.98 o 
  10   4   1     6448.11     5754.76    141.64 o 
  12   4   1    23871.79    22093.82    747.71 o 
  14   4   1       23.88     -103.98     82.29 o 
  16   4   1    10485.30    10982.96    382.48 o 
  18   4   1      222.40      200.46    123.74 o 
  20   4   1     2087.12     2301.55    210.54 o 
 -19   5   1      347.15      238.46    135.36 o 
 -17   5   1     4376.57     4202.44    225.04 o 
 -15   5   1      263.08       74.40    105.69 o 
 -13   5   1    23229.43    23066.73    762.36 o 
 -11   5   1     1608.03     1362.21    107.60 o 
  -9   5   1    37122.67    34333.10    347.57 o 
  -7   5   1     5575.36     6089.47    109.52 o 
  -5   5   1    37998.25    32189.26    332.13 o 
  -3   5   1    15096.87    11335.45    177.76 o 
  -1   5   1    12689.62     9182.35    150.70 o 
   1   5   1    21697.67    18060.62    205.82 o 
   3   5   1     2297.63     2593.50     60.85 o 
   5   5   1    80746.02    74729.97    618.30 o 
   7   5   1     8578.24     9664.80    141.45 o 
   9   5   1    40612.15    38084.61    410.22 o 
  11   5   1      948.16      950.20    101.75 o 
  13   5   1     7488.11     7595.01    242.79 o 
  15   5   1      612.87      571.97    170.88 o 
  17   5   1     3502.14     3413.03    207.89 o 
  19   5   1      219.60      170.58    134.31 o 
 -20   6   1       23.10     -180.69    128.36 o 
 -18   6   1      872.17      730.12    151.76 o 
 -16   6   1      131.05      -88.31    104.78 o 
 -14   6   1       29.48     -114.14     83.55 o 
 -12   6   1      825.56      606.98     95.90 o 
 -10   6   1       18.77       35.48     47.07 o 
  -8   6   1     1016.97      859.99     58.85 o 
  -6   6   1     7137.24     5624.29    106.10 o 
  -4   6   1    33450.03    32969.62    312.71 o 
  -2   6   1     5295.20     8396.94    150.92 o 
   0   6   1    18146.07    18822.89    259.23 o 
   2   6   1      121.24       34.53     19.44 o 
   4   6   1      561.04      383.96     48.07 o 
   6   6   1     6374.42     5661.46    107.51 o 
   8   6   1       16.38      -59.91     50.23 o 
  10   6   1     1360.26     1003.62     80.80 o 
  12   6   1     1425.46     1339.77    157.02 o 
  14   6   1       66.54       32.57     90.81 o 
  16   6   1       51.93      -73.19     98.34 o 
  18   6   1      769.39      827.31    150.03 o 
  20   6   1       48.06       67.81    141.09 o 
 -19   7   1      515.46      521.32    150.29 o 
 -17   7   1     5702.14     5904.80    307.33 o 
 -15   7   1     2374.54     2407.03    170.00 o 
 -13   7   1    35283.05    35497.91    635.71 o 
 -11   7   1      161.74      117.72     57.85 o 
  -9   7   1    91384.95    94179.38    807.19 o 
  -7   7   1    10350.00    11995.51    174.58 o 
  -5   7   1    74775.39    77980.52    658.21 o 
  -3   7   1     2369.40     2071.45     69.49 o 
  -1   7   1    61116.60    58121.85    648.06 o 
   1   7   1   110362.52   105361.98   1387.84 o 
   3   7   1    32255.19    30816.22    302.94 o 
   5   7   1    44897.35    43273.41    403.48 o 
   7   7   1     7726.39     9008.63    147.75 o 
   9   7   1    59564.71    64017.71    586.57 o 
  11   7   1      613.20      751.73     98.68 o 
  13   7   1    19731.10    19536.13    448.19 o 
  15   7   1     2506.56     2283.14    170.20 o 
  17   7   1     3220.61     3138.84    206.82 o 
  19   7   1     2414.31     2185.53    199.24 o 
 -18   8   1       25.07     -130.21    145.61 o 
 -16   8   1     6784.48     7326.92    318.12 o 
 -14   8   1     2263.86     2505.77    169.38 o 
 -12   8   1     9406.32     9689.05    485.10 o 
 -10   8   1    27345.91    27498.73    373.97 o 
  -8   8   1     2362.59     2710.30    123.24 o 
  -6   8   1    36496.25    35921.30    362.66 o 
  -4   8   1       46.39      -36.48     39.84 o 
  -2   8   1    50950.27    51496.40    599.74 o 
   0   8   1    11006.51    14139.14    370.45 o 
   2   8   1    74187.80    76711.86    722.43 o 
   4   8   1    47031.84    53134.37    481.00 o 
   6   8   1    10217.10     8973.20    148.34 o 
   8   8   1    10134.38    10947.44    286.67 o 
  10   8   1     1571.37     1616.46     99.60 o 
  12   8   1    29071.87    30212.52    506.37 o 
  14   8   1     1507.73     1661.24    151.11 o 
  16   8   1     5148.38     4710.98    233.79 o 
  18   8   1        2.29       11.65    125.22 o 
 -19   9   1        2.45     -114.44    166.05 o 
 -17   9   1     1625.48     1648.24    477.56 o 
 -15   9   1       27.01      -30.55     99.86 o 
 -13   9   1     4983.81     5464.12    224.47 o 
 -11   9   1     2342.67     2465.07    123.72 o 
  -9   9   1     1050.36     1225.71     72.77 o 
  -7   9   1       31.61      -54.05     36.03 o 
  -5   9   1    14721.66    15788.00    208.97 o 
  -3   9   1     1093.76     1247.32     81.27 o 
  -1   9   1     4439.56     4727.54    152.18 o 
   1   9   1    17612.52    17542.88    310.13 o 
   3   9   1       18.05        2.32     32.24 o 
   5   9   1    26218.82    27317.79    300.93 o 
   7   9   1      928.72      887.34     64.49 o 
   9   9   1      274.59      217.27     62.73 o 
  11   9   1      747.88      636.18     90.28 o 
  13   9   1     2032.53     2396.45    162.32 o 
  15   9   1      366.26      167.40    131.16 o 
  17   9   1      292.98      266.54    127.44 o 
  19   9   1        9.82     -113.27    159.84 o 
 -18  10   1       63.94       83.21    271.46 o 
 -16  10   1     8520.76     9267.28    401.62 o 
 -14  10   1     2755.04     2482.26    220.39 o 
 -12  10   1    16988.54    17728.78    376.23 o 
 -10  10   1    12810.94    12622.93    452.76 o 
  -8  10   1     9719.19     9337.09    173.00 o 
  -6  10   1    54536.86    52737.84    507.07 o 
  -4  10   1      379.13      449.92     48.22 o 
  -2  10   1    36424.85    32294.91    513.86 o 
   0  10   1     2832.28     2855.32    145.61 o 
   2  10   1    22052.60    18689.57    262.49 o 
   4  10   1     5601.76     6094.64    126.66 o 
   6  10   1    18742.25    17358.69    235.32 o 
   8  10   1    11899.09    12345.62    200.46 o 
  10  10   1     5337.56     4883.61    164.14 o 
  12  10   1    30756.76    30721.86    519.33 o 
  14  10   1     3120.87     3199.81    189.20 o 
  16  10   1     3675.31     4016.54    225.79 o 
  18  10   1       25.06       91.16    216.16 o 
 -17  11   1     1260.72     1222.19    209.63 o 
 -15  11   1     1629.70     1138.39    188.29 o 
 -13  11   1     2777.42     2752.27    266.43 o 
 -11  11   1      216.54      144.65     90.47 o 
  -9  11   1    28356.12    28739.45    350.99 o 
  -7  11   1     1199.00     1312.67     77.97 o 
  -5  11   1    26422.26    26843.15    314.65 o 
  -3  11   1     2433.97     2672.90    123.74 o 
  -1  11   1    10627.81    10331.22    224.09 o 
   1  11   1     9583.44     9484.14    262.75 o 
   3  11   1      106.69       46.96     44.82 o 
   5  11   1     9972.94     8284.74    158.01 o 
   7  11   1      448.24      441.85     57.26 o 
   9  11   1    18010.35    18056.23    264.09 o 
  11  11   1        8.90      -68.76     72.53 o 
  13  11   1     4531.78     4649.27    211.82 o 
  15  11   1     1221.37      623.92    163.51 o 
  17  11   1      907.72      652.36    180.97 o 
 -18  12   1       36.75      265.42    177.30 o 
 -16  12   1       16.79     -147.82    131.38 o 
 -14  12   1       14.90     -120.06    120.23 o 
 -12  12   1     2287.58     1660.15    188.29 o 
 -10  12   1      315.78      170.92     85.80 o 
  -8  12   1     3432.13     3719.33    143.53 o 
  -6  12   1      895.62     1040.69     98.04 o 
  -4  12   1      909.22      876.19     82.37 o 
  -2  12   1      669.37      694.54     78.80 o 
   0  12   1     2401.93     2296.20    159.84 o 
   2  12   1    11797.06    13010.07    229.70 o 
   4  12   1     3479.65     3194.89    143.67 o 
   6  12   1       16.37      -61.89     41.26 o 
   8  12   1     1122.78     1067.50    128.87 o 
  10  12   1     2652.40     2504.64    135.59 o 
  12  12   1      429.34      142.01    140.76 o 
  14  12   1       25.40       49.73    131.38 o 
  16  12   1       44.66       50.27    149.29 o 
 -17  13   1     1633.33     1685.15    234.28 o 
 -15  13   1      405.46       90.49    142.18 o 
 -13  13   1     8114.13     8632.37    552.97 o 
 -11  13   1      470.50      629.14    107.60 o 
  -9  13   1    15934.82    16368.30    409.23 o 
  -7  13   1     1891.31     2013.52    114.14 o 
  -5  13   1    37018.36    37063.31    489.04 o 
  -3  13   1    10077.83    11927.28    425.78 o 
  -1  13   1    24765.81    25331.65    718.86 o 
   1  13   1    31197.81    32707.29    611.27 o 
   3  13   1      608.20      609.48     71.04 o 
   5  13   1    35301.62    35070.33    401.77 o 
   7  13   1       66.67        3.13     53.19 o 
   9  13   1    18281.59    18832.47    320.82 o 
  11  13   1     1526.48     1682.33    142.62 o 
  13  13   1     5176.69     6208.17    309.19 o 
  15  13   1      300.78      266.43    149.29 o 
  17  13   1     1443.46     1080.99    209.63 o 
 -16  14   1     1604.38     1233.99    212.92 o 
 -14  14   1      154.72      129.19    231.24 o 
 -12  14   1      566.22      596.54    159.84 o 
 -10  14   1     3333.79     3212.63    190.67 o 
  -8  14   1      193.04      143.75     84.17 o 
  -6  14   1    15661.34    15408.57    286.27 o 
  -4  14   1        4.08      -28.71     57.95 o 
  -2  14   1    27140.25    26366.97    439.04 o 
   0  14   1     2237.76     2474.77    402.16 o 
   2  14   1    15038.16    13813.89    296.89 o 
   4  14   1     1797.98     1344.39    187.83 o 
   6  14   1     8062.71     7771.46    204.54 o 
   8  14   1     2871.52     2818.55    137.63 o 
  10  14   1      873.10     1037.73    125.68 o 
  12  14   1     2162.79     2616.18    223.18 o 
  14  14   1      164.21      129.67    138.49 o 
  16  14   1     2656.50     2883.38    262.75 o 
 -15  15   1      130.75      242.58    166.95 o 
 -13  15   1     2651.27     2011.73    220.04 o 
 -11  15   1     1385.07     1389.08    152.55 o 
  -9  15   1       48.10      -31.29     71.86 o 
  -7  15   1     1520.59     1378.04    129.15 o 
  -5  15   1     4131.19     4548.58    222.03 o 
  -3  15   1     2017.28     2033.23    138.63 o 
  -1  15   1     2848.46     2888.13    402.16 o 
   1  15   1     3896.94     3864.91    216.74 o 
   3  15   1     4692.86     4439.36    159.10 o 
   5  15   1     1904.09     2095.42    120.65 o 
   7  15   1      331.88      162.26     83.63 o 
   9  15   1      946.37     1269.88    131.24 o 
  11  15   1      543.39      653.47    125.12 o 
  13  15   1      719.82      634.27    163.05 o 
  15  15   1     1225.22     1389.18    211.86 o 
 -14  16   1     2149.52     1856.09    223.86 o 
 -12  16   1     5854.04     5983.10    317.79 o 
 -10  16   1     4250.72     3762.71    204.72 o 
  -8  16   1     4746.79     4717.79    183.23 o 
  -6  16   1    10936.54    10642.21    253.68 o 
  -4  16   1     1708.19     1648.50    118.05 o 
  -2  16   1    37633.42    36869.79    721.56 o 
   0  16   1       49.99       23.97     91.60 o 
   2  16   1    29114.27    29558.64    884.75 o 
   4  16   1     3481.53     3772.53    201.71 o 
   6  16   1    18452.74    19162.04    341.28 o 
   8  16   1     1850.24     1577.10    194.06 o 
  10  16   1     2756.92     2918.90    188.47 o 
  12  16   1     7847.71     7885.77    346.40 o 
  14  16   1     1016.96      902.40    188.29 o 
 -13  17   1     3610.31     4079.28    287.86 o 
 -11  17   1      512.83      524.13    130.52 o 
  -9  17   1    12664.59    12882.42    820.71 o 
  -7  17   1        3.93      -10.38     79.08 o 
  -5  17   1     9591.80     9856.31    248.72 o 
  -3  17   1       44.81      -13.16    108.28 o 
  -1  17   1      760.58      708.84    145.61 o 
   1  17   1     3693.90     3809.17    663.56 o 
   3  17   1        3.10      -50.27    105.93 o 
   5  17   1     5469.93     5746.44    193.08 o 
   7  17   1      179.17       90.83     83.43 o 
   9  17   1     3458.29     4008.20    212.63 o 
  11  17   1       59.90       99.44    108.25 o 
  13  17   1     2017.77     2043.02    223.18 o 
 -12  18   1      961.62      851.91    151.49 o 
 -10  18   1       55.52      -35.66    111.55 o 
  -8  18   1      146.03       88.01     89.15 o 
  -6  18   1     6384.69     6221.64    259.76 o 
  -4  18   1     2318.92     2475.51    167.53 o 
  -2  18   1      549.57      463.54    134.51 o 
   0  18   1     4297.79     4220.85    263.04 o 
   2  18   1     3712.92     3883.16    255.64 o 
   4  18   1     3697.31     3562.05    252.30 o 
   6  18   1     1937.18     2074.14    165.09 o 
   8  18   1      127.44      175.68    105.93 o 
  10  18   1     1290.43     1445.74    243.61 o 
  12  18   1      139.52      -58.06    141.65 o 
 -11  19   1       99.67      182.83    137.01 o 
  -9  19   1     9888.36    10656.71    334.09 o 
  -7  19   1      122.11      107.83     94.87 o 
  -5  19   1     9781.68    10211.79    450.97 o 
  -3  19   1     3841.79     4166.65    273.64 o 
  -1  19   1     6313.37     7068.85    334.13 o 
   1  19   1     7442.52     6984.71    377.02 o 
   3  19   1     2579.88     2562.26    227.16 o 
   5  19   1    10155.32    10450.41    319.26 o 
   7  19   1     1460.47     1175.43    145.64 o 
   9  19   1     4607.40     4943.87    990.31 o 
  11  19   1     1251.02     1510.48    181.91 o 
 -10  20   1      609.91      589.49    144.88 o 
  -8  20   1      299.16      145.86    119.87 o 
  -6  20   1     1441.33     1756.03    211.71 o 
  -4  20   1       10.44     -138.46    124.26 o 
  -2  20   1     1664.80     1492.80    202.52 o 
   0  20   1      336.69      270.17    138.49 o 
   2  20   1     5645.57     5811.19    452.43 o 
   4  20   1      341.57      143.85    138.49 o 
   6  20   1     1363.77     1172.41    151.86 o 
   8  20   1        7.04      -79.65    109.98 o 
  10  20   1      243.95       63.36    276.48 o 
  -9  21   1      595.18      641.31    336.81 o 
  -7  21   1      594.62      710.68    146.73 o 
  -5  21   1     1188.20      916.31    417.24 o 
  -3  21   1     1880.82     1890.14    321.73 o 
  -1  21   1      325.30      382.96    155.92 o 
   1  21   1      275.78      153.57    141.65 o 
   3  21   1      732.33      660.45    281.51 o 
   5  21   1     1875.50     2220.14    238.08 o 
   7  21   1     1246.85     1277.78    169.28 o 
   9  21   1      449.65      402.96    177.30 o 
  -8  22   1      511.61      693.85    321.73 o 
  -6  22   1     3568.56     3952.86    326.75 o 
  -4  22   1       15.97       67.86    141.65 o 
  -2  22   1     3510.87     4091.43    302.08 o 
   0  22   1     3037.56     3574.12    392.10 o 
   2  22   1     5142.61     6605.45    502.70 o 
   4  22   1     1092.90     1464.60    653.51 o 
   6  22   1     2291.60     2739.26    269.87 o 
   8  22   1     1409.53     1230.28    276.48 o 
  -5  23   1     1710.61     1917.33    251.70 o 
  -3  23   1      364.88      296.28    251.35 o 
  -1  23   1       13.60      -40.22    158.89 o 
   1  23   1     2139.87     1759.42    245.19 o 
   3  23   1      172.40      336.81    177.73 o 
   5  23   1     1053.57     1121.87    226.21 o 
  -2  24   1      522.98      855.60    209.63 o 
   0  24   1      532.64      534.69    201.08 o 
   2  24   1     2291.12     2455.15    366.97 o 
 -20   0   2       80.86     -110.59    201.08 o 
 -18   0   2    10595.27    11300.65    573.08 o 
 -16   0   2      512.86      764.10    201.08 o 
 -14   0   2    17985.40    18348.48    643.45 o 
 -12   0   2    18651.28    18428.91    603.24 o 
 -10   0   2    34888.62    34294.06    834.48 o 
  -8   0   2    55739.72    53135.18   1095.88 o 
  -6   0   2    12006.75    11208.94    195.14 o 
  -4   0   2    80952.00    74732.61   1010.42 o 
  -2   0   2   105631.66    88907.16   1548.31 o 
   0   0   2   370381.41   362746.88   6173.13 o 
   2   0   2    47017.05    27738.88    542.91 o 
   4   0   2   844811.19   811576.69   9375.70 o 
   6   0   2    21278.58    14359.49    341.83 o 
   8   0   2     3153.53     2460.85     95.71 o 
  10   0   2    23291.61    20831.80    613.29 o 
  12   0   2      644.37      482.59    150.81 o 
  14   0   2    36617.56    35983.12    985.29 o 
  16   0   2     1992.00     1980.63    271.46 o 
  18   0   2     2196.37     2483.33    331.78 o 
  20   0   2      653.63      432.32    261.40 o 
 -21   1   2      203.05      231.24    177.73 o 
 -19   1   2     1634.36     1805.02    542.91 o 
 -17   1   2      396.67      392.10    142.18 o 
 -15   1   2     3920.08     4323.38    256.38 o 
 -13   1   2        6.22     -115.62     78.20 o 
 -11   1   2     8742.31     7456.68    248.52 o 
  -9   1   2     1500.77     1825.16    110.28 o 
  -7   1   2    17069.93    17047.19    239.46 o 
  -5   1   2     4667.50     3724.97     69.58 o 
  -3   1   2    58432.51    66152.51    679.10 o 
   1   1   2     8344.59    13213.38    213.28 o 
   3   1   2    85812.33   105764.54    912.39 o 
   5   1   2   119730.34   138314.78   1188.81 o 
   7   1   2    36940.78    38543.94   1004.08 o 
   9   1   2      295.84      244.50     53.75 o 
  11   1   2     4192.47     4112.68    199.06 o 
  13   1   2     1320.47     1573.46    156.40 o 
  15   1   2     3924.99     4070.19    286.54 o 
  17   1   2       14.23       30.16    135.08 o 
  19   1   2       90.89       49.57    152.72 o 
 -20   2   2      455.90      197.88    176.11 o 
 -18   2   2     2055.26     1409.15    231.24 o 
 -16   2   2       62.58       24.68    117.14 o 
 -14   2   2     8049.17     7623.44    294.97 o 
 -12   2   2     6714.83     6012.16    237.44 o 
 -10   2   2     3773.91     3747.25    109.45 o 
  -8   2   2    67501.28    67851.31    741.48 o 
  -6   2   2      730.25     1115.26     66.54 o 
  -4   2   2    71895.12    78695.01    625.41 o 
   0   2   2    33094.07    34279.30    462.10 o 
   2   2   2      824.81      254.79     23.22 o 
   4   2   2    29324.40    27461.99    283.30 o 
   6   2   2     8170.69     9477.16    134.80 o 
   8   2   2      226.91      721.71     82.43 o 
  10   2   2     5743.92     4492.85    195.41 o 
  12   2   2     2313.77     2153.88    163.51 o 
  14   2   2    11165.27    10766.72    351.85 o 
  16   2   2     2328.15     2492.86    216.74 o 
  18   2   2      465.05      407.19    156.40 o 
  20   2   2      101.02      192.85    140.70 o 
 -19   3   2     5241.62     6159.00    463.06 o 
 -17   3   2     2186.65     1888.04    170.94 o 
 -15   3   2    17626.94    17484.03    461.44 o 
 -13   3   2       63.57        1.31     81.52 o 
 -11   3   2    43694.71    44891.85    742.28 o 
  -9   3   2     4750.10     5411.54    180.69 o 
  -7   3   2    40472.49    37063.91    346.36 o 
  -5   3   2    11112.13     8253.62    114.29 o 
  -3   3   2    62156.56    51932.43    555.23 o 
  -1   3   2    57223.88    54005.64    566.60 o 
   1   3   2     1647.54      973.09     52.64 o 
   3   3   2    25706.43    25887.78    239.92 o 
   5   3   2     2353.34     3442.54     71.40 o 
   7   3   2   113667.58   121865.23    967.50 o 
   9   3   2      515.29      703.22     78.07 o 
  11   3   2    30046.75    29358.51    561.49 o 
  13   3   2     3584.51     3377.97    331.78 o 
  15   3   2    11487.91    11274.20    387.08 o 
  17   3   2     2238.27     2242.00    183.58 o 
  19   3   2      489.47      440.20    146.73 o 
 -20   4   2      245.19      296.22    142.21 o 
 -18   4   2     3178.95     3010.77    363.66 o 
 -16   4   2     2137.28     2359.19    171.77 o 
 -14   4   2    10723.02    10722.38    296.59 o 
 -12   4   2     1249.42     1219.62    140.54 o 
 -10   4   2      341.29      303.44     53.41 o 
  -8   4   2     1407.91     1508.41     59.96 o 
  -6   4   2     5742.92     7808.78    118.29 o 
  -4   4   2    29951.47    35797.18    368.80 o 
  -2   4   2    18738.10    14471.17    205.04 o 
   0   4   2    37984.18    42948.64   1713.77 o 
   2   4   2     3789.84     4454.63     78.49 o 
   4   4   2     8490.27     7950.77    112.82 o 
   6   4   2    12994.02    12568.34    159.57 o 
   8   4   2    17872.80    17899.24    285.21 o 
  10   4   2     5860.58     5925.37    235.51 o 
  12   4   2     1044.43      807.29    101.75 o 
  14   4   2     1815.64     1769.64    144.46 o 
  16   4   2       33.92      120.65    110.29 o 
  18   4   2     1833.24     1804.21    347.05 o 
  20   4   2      259.41      168.30    147.70 o 
 -19   5   2     1448.69     1509.30    191.67 o 
 -17   5   2     1040.65     1077.77    178.20 o 
 -15   5   2     2044.15     1959.04    158.72 o 
 -13   5   2       76.95       54.61     88.70 o 
 -11   5   2     4181.87     3711.36    173.33 o 
  -9   5   2       27.52       -6.83     32.05 o 
  -7   5   2    40790.42    39938.48    473.13 o 
  -5   5   2    79959.37    87541.73    713.04 o 
  -3   5   2     7775.60     7612.84    143.10 o 
  -1   5   2    27189.24    29671.46    582.43 o 
   1   5   2    12128.75    13542.59    187.17 o 
   3   5   2    24035.27    22728.16    228.23 o 
   5   5   2     9958.91    10235.91    139.59 o 
   7   5   2    29858.09    28625.60    295.18 o 
   9   5   2       50.85        0.17     43.21 o 
  11   5   2    17234.59    18336.31    353.79 o 
  13   5   2     1260.78     1306.79    123.22 o 
  15   5   2     3141.33     2785.97    179.19 o 
  17   5   2     1614.21     1687.21    193.88 o 
  19   5   2       15.86      164.02    133.25 o 
 -20   6   2       48.26      -46.61    132.71 o 
 -18   6   2     7505.37     8305.44    310.17 o 
 -16   6   2     2262.29     2471.34    181.50 o 
 -14   6   2    23961.21    24110.70    460.21 o 
 -12   6   2     5914.07     5867.93    280.47 o 
 -10   6   2     2425.45     2706.53    134.96 o 
  -8   6   2    85450.69    88595.48    751.71 o 
  -6   6   2     1660.63     2426.54     73.62 o 
  -4   6   2   157973.64   164311.41   1644.65 o 
  -2   6   2      125.97       81.02     30.62 o 
   0   6   2    82610.41    79200.72   1764.12 o 
   2   6   2      912.72      433.52     32.24 o 
   4   6   2    53953.52    52102.52    457.58 o 
   6   6   2    57913.04    58205.90    513.98 o 
   8   6   2     6158.16     5894.77    118.83 o 
  10   6   2    31887.93    33283.61    478.88 o 
  12   6   2      651.48      710.06    102.44 o 
  14   6   2    12663.28    12445.47    322.68 o 
  16   6   2      359.38      319.99    117.38 o 
  18   6   2     4562.51     4558.17    449.37 o 
 -19   7   2      454.12      434.09    181.18 o 
 -17   7   2       73.34      102.39    114.23 o 
 -15   7   2     2270.12     1973.78    287.49 o 
 -13   7   2      915.41     1057.40    127.56 o 
 -11   7   2     6275.29     6274.94    163.15 o 
  -9   7   2     2068.41     1836.76    116.31 o 
  -7   7   2      734.44      392.64     87.52 o 
  -5   7   2     2583.86     3396.88     87.61 o 
  -3   7   2     1430.53      770.84     59.80 o 
  -1   7   2    10882.15     8990.73    375.00 o 
   1   7   2      372.46      232.02     40.63 o 
   3   7   2    15743.00    14250.27    176.98 o 
   5   7   2      229.21      204.97     54.68 o 
   7   7   2     7523.49     6202.95    123.78 o 
   9   7   2      140.10      126.52     46.86 o 
  11   7   2     4310.90     4288.24    223.89 o 
  13   7   2       35.94       31.88     84.17 o 
  15   7   2      464.04      290.77    109.98 o 
  17   7   2       74.40       13.35    114.06 o 
  19   7   2       75.85      -15.27    125.12 o 
 -18   8   2     1391.47     1664.55    233.31 o 
 -16   8   2     1475.32     1656.52    166.85 o 
 -14   8   2    11143.16    11041.56    308.70 o 
 -12   8   2    11322.92    11418.73    291.11 o 
 -10   8   2      658.72      759.20     89.97 o 
  -8   8   2    13472.89    12757.52    200.17 o 
  -6   8   2    32455.15    32895.55    362.04 o 
  -4   8   2    49659.19    51273.17    512.62 o 
  -2   8   2     9318.96    11055.39    204.87 o 
   0   8   2    17481.26    19530.14    295.69 o 
   2   8   2    13155.32    12580.29    171.15 o 
   4   8   2    17515.37    17759.21    216.41 o 
   6   8   2    25496.45    25195.42    283.57 o 
   8   8   2     2588.26     2403.29     99.57 o 
  10   8   2    13081.30    12755.07    240.72 o 
  12   8   2       24.19        2.74     83.07 o 
  14   8   2     6620.73     6653.90    247.34 o 
  16   8   2     1234.94     1334.46    158.18 o 
  18   8   2     2716.53     2381.98    201.01 o 
 -19   9   2     3316.71     3134.03    351.89 o 
 -17   9   2      108.16      -28.69    145.61 o 
 -15   9   2    11141.57    11174.92    419.26 o 
 -13   9   2     2567.28     2777.82    172.71 o 
 -11   9   2    26221.84    26218.38    376.13 o 
  -9   9   2     4641.37     5116.97    127.43 o 
  -7   9   2    26421.13    25021.71    293.02 o 
  -5   9   2     3996.77     3249.13    166.73 o 
  -3   9   2    46795.41    45093.10    634.83 o 
  -1   9   2    78408.58    71179.19    806.55 o 
   1   9   2     8602.61     8290.03    271.37 o 
   3   9   2    57819.19    51314.73    532.58 o 
   5   9   2    18619.25    21525.93    257.77 o 
   7   9   2    47677.01    45560.35    452.74 o 
   9   9   2      256.07      271.65     50.66 o 
  11   9   2    43414.24    44388.25    544.65 o 
  13   9   2      210.06      154.91     96.63 o 
  15   9   2     4884.54     5165.42    328.85 o 
  17   9   2     3086.79     2943.37    239.92 o 
  19   9   2       11.34     -210.69    170.73 o 
 -18  10   2     1453.54     1488.72    261.40 o 
 -16  10   2      381.84      457.99    166.95 o 
 -14  10   2      819.30      664.85    163.05 o 
 -12  10   2      257.56      248.00    201.08 o 
 -10  10   2       62.77       23.02     62.87 o 
  -8  10   2     7507.88     7363.47    152.05 o 
  -6  10   2      356.98      264.35     49.28 o 
  -4  10   2     4087.00     3883.97    133.51 o 
  -2  10   2      826.08     1345.89     90.81 o 
   0  10   2     3227.88     3961.26    231.24 o 
   2  10   2     1252.81     1286.19     72.76 o 
   4  10   2      888.54     1115.72     64.64 o 
   6  10   2     1047.94     1364.38     72.60 o 
   8  10   2     1541.91     1719.52     85.80 o 
  10  10   2     1780.96     1937.82    115.46 o 
  12  10   2       51.36       39.78    149.40 o 
  14  10   2     1831.51     1731.45    177.22 o 
  16  10   2      273.00      184.77    121.62 o 
  18  10   2       59.11     -105.68    151.74 o 
 -17  11   2      143.45      200.41    160.86 o 
 -15  11   2     7926.57     8338.21    373.18 o 
 -13  11   2      850.65      861.61    246.32 o 
 -11  11   2     3744.83     4387.86    283.35 o 
  -9  11   2     4124.66     4522.98    154.90 o 
  -7  11   2    19715.70    20472.34    329.41 o 
  -5  11   2     7272.10     6922.12    194.55 o 
  -3  11   2    20323.81    21821.57    353.79 o 
  -1  11   2    10131.87    10680.36    229.90 o 
   1  11   2     7487.20     8674.64    234.15 o 
   3  11   2    43297.62    44359.06    589.17 o 
   5  11   2      147.24      162.39     45.48 o 
   7  11   2    11158.52    11526.94    197.33 o 
   9  11   2     2995.58     3105.48    115.60 o 
  11  11   2    19465.56    21302.47    352.75 o 
  13  11   2      785.61      748.84    183.70 o 
  15  11   2      457.17      495.03    192.51 o 
  17  11   2     1278.07     1306.98    209.63 o 
 -18  12   2     3000.20     2967.15    284.37 o 
 -16  12   2       30.07      -78.88    175.94 o 
 -14  12   2     7886.48     7853.73    653.51 o 
 -12  12   2     2902.52     3152.55    231.24 o 
 -10  12   2     2735.98     2935.77    168.25 o 
  -8  12   2    23517.13    23722.49    359.34 o 
  -6  12   2     5363.44     5708.09    163.98 o 
  -4  12   2    72621.20    69254.56    837.63 o 
  -2  12   2      722.33      742.28     88.08 o 
   0  12   2    52377.15    51316.42    821.09 o 
   2  12   2       56.67       74.75     47.66 o 
   4  12   2    11067.05    10429.49    185.03 o 
   6  12   2     2284.45     2180.07     95.14 o 
   8  12   2     6237.45     6232.91    154.54 o 
  10  12   2    13643.24    13656.59    274.93 o 
  12  12   2     3476.82     3415.21    181.82 o 
  14  12   2     6162.77     6197.16    316.30 o 
  16  12   2      790.05      967.81    188.29 o 
 -17  13   2       47.59     -218.41    145.61 o 
 -15  13   2       50.15       71.89    170.92 o 
 -13  13   2      304.66      397.13    156.40 o 
 -11  13   2      607.51      615.58    111.55 o 
  -9  13   2      404.98      487.43     82.82 o 
  -7  13   2      531.96      351.67    119.00 o 
  -5  13   2       59.19       87.15     72.56 o 
  -3  13   2     1544.40     1683.19    115.80 o 
  -1  13   2     2728.03     3032.45    184.43 o 
   1  13   2     1327.67      993.56     94.69 o 
   3  13   2      825.44      795.70     75.15 o 
   5  13   2     1863.34     1855.42     95.90 o 
   7  13   2    10445.35    10794.59    320.39 o 
   9  13   2     3092.14     3200.31    130.10 o 
  11  13   2       48.89       38.46     86.68 o 
  13  13   2       19.68       97.95    124.26 o 
  15  13   2      852.55      885.78    336.81 o 
  17  13   2        3.78        8.04    256.38 o 
 -16  14   2      288.30      383.90    174.07 o 
 -14  14   2     3718.25     3425.60    269.03 o 
 -12  14   2     3900.90     3825.38    207.51 o 
 -10  14   2     2857.59     2726.52    242.16 o 
  -8  14   2     6460.61     6211.50    189.45 o 
  -6  14   2     8246.67     9084.03    219.56 o 
  -4  14   2    24769.02    24314.73    419.52 o 
  -2  14   2      388.47      130.70     92.42 o 
   0  14   2    17765.22    17804.70    430.06 o 
   2  14   2      204.10      243.94     76.78 o 
   4  14   2    26102.46    25633.32    370.03 o 
   6  14   2     2639.00     2690.21    116.70 o 
   8  14   2      683.80      586.93     89.10 o 
  10  14   2     6355.21     6989.66    239.60 o 
  12  14   2     3426.95     3063.95    230.31 o 
  14  14   2     3680.53     3527.97    262.75 o 
  16  14   2      967.03      721.55    188.29 o 
 -15  15   2     2903.60     2686.40    265.96 o 
 -13  15   2      425.66      404.17    159.84 o 
 -11  15   2    13800.87    14753.35    581.97 o 
  -9  15   2     1133.77     1253.20    116.09 o 
  -7  15   2    18346.50    19177.68    341.13 o 
  -5  15   2     8307.92     8777.13    221.10 o 
  -3  15   2     5968.23     6422.54    306.15 o 
  -1  15   2    22485.33    24821.74    547.27 o 
   1  15   2      569.51      673.62    170.92 o 
   3  15   2    32947.87    34608.60    462.61 o 
   5  15   2      280.49       71.31     67.72 o 
   7  15   2    29097.94    30317.27    438.03 o 
   9  15   2       19.16     -117.44     78.29 o 
  11  15   2     6414.49     7104.79    258.73 o 
  13  15   2     1586.78     1618.42    202.52 o 
  15  15   2     3273.40     3519.43    276.99 o 
 -14  16   2      452.29      438.68    173.20 o 
 -12  16   2       39.60      136.47    113.78 o 
 -10  16   2       95.72      154.58    121.75 o 
  -8  16   2     2334.67     2254.11    139.03 o 
  -6  16   2     1247.05     1438.68    120.65 o 
  -4  16   2       86.26      -36.70     79.18 o 
  -2  16   2     1428.27     1357.30    170.18 o 
   0  16   2      457.36      447.84    206.11 o 
   2  16   2      986.84      698.79    142.18 o 
   4  16   2      275.89      183.78     86.68 o 
   6  16   2     1854.33     1873.57    128.99 o 
   8  16   2      330.51      325.99     90.79 o 
  10  16   2      963.81      700.62    127.44 o 
  12  16   2      176.95      160.86    137.40 o 
  14  16   2      100.54      149.64    152.72 o 
 -13  17   2     1257.78     1401.23    209.63 o 
 -11  17   2     5380.47     5822.35    254.52 o 
  -9  17   2       88.96       83.03    154.65 o 
  -7  17   2     3617.70     3811.43    174.42 o 
  -5  17   2     8893.58     8777.21    240.98 o 
  -3  17   2     2393.06     2001.98    154.72 o 
  -1  17   2    11529.19    11479.71    383.70 o 
   1  17   2     3481.21     3235.36    227.16 o 
   3  17   2    18112.60    18528.89    490.38 o 
   5  17   2     4738.50     4525.28    466.60 o 
   7  17   2     8303.53     8503.91    234.90 o 
   9  17   2       77.95      -83.36     98.34 o 
  11  17   2     3196.22     3055.21    291.20 o 
  13  17   2      610.76      487.31    174.07 o 
 -14  18   2     2602.10     2697.22    266.52 o 
 -12  18   2     2523.38     2433.05    412.33 o 
 -10  18   2      791.80      724.79    146.71 o 
  -8  18   2     3654.09     3576.98    178.29 o 
  -6  18   2     1606.78     1399.49    126.25 o 
  -4  18   2     5616.32     5501.40    203.55 o 
  -2  18   2     2024.79     1870.92    211.13 o 
   0  18   2    12524.81    12373.08    415.84 o 
   2  18   2      537.91      270.60    124.26 o 
   4  18   2    11590.92    12086.20    834.48 o 
   6  18   2     1676.84     2198.77    169.82 o 
   8  18   2     4597.25     4898.11    230.56 o 
  10  18   2     4452.31     4804.49    381.22 o 
  12  18   2       34.05      -52.97    145.61 o 
 -11  19   2      222.71      101.83    124.67 o 
  -9  19   2      700.01      783.37    142.62 o 
  -7  19   2        0.67      -24.99     87.86 o 
  -5  19   2      930.68      947.19    119.18 o 
  -3  19   2      371.39       56.97    127.37 o 
  -1  19   2       73.76       31.94    140.76 o 
   1  19   2      255.22      201.08    135.08 o 
   3  19   2     1260.48     1153.92    447.40 o 
   5  19   2      280.91      311.67    145.61 o 
   7  19   2      333.56      354.88    119.29 o 
   9  19   2        3.48     -103.71    134.51 o 
  11  19   2      179.55        1.72    145.61 o 
 -10  20   2      705.97      682.09    148.45 o 
  -8  20   2     3049.58     2900.35    176.54 o 
  -6  20   2      446.07      506.11    152.47 o 
  -4  20   2     6184.41     6684.42    337.18 o 
  -2  20   2     1126.62     1210.64    517.78 o 
   0  20   2     2389.98     2516.18    321.73 o 
   2  20   2     1354.52     1443.99    266.43 o 
   4  20   2     3327.52     3925.81    280.21 o 
   6  20   2     3292.44     3253.25    261.89 o 
   8  20   2      944.65     1034.84    217.85 o 
  10  20   2     2263.69     2160.99    346.86 o 
  -9  21   2        3.65       68.04    151.74 o 
  -7  21   2     2470.20     2671.67    230.50 o 
  -5  21   2      268.94       54.04    141.65 o 
  -3  21   2      349.50      232.88    152.72 o 
  -1  21   2     5838.88     6174.63    337.63 o 
   1  21   2      111.72      -60.32    135.08 o 
   3  21   2     9895.85    10735.34    426.38 o 
   5  21   2       59.06      148.30    140.06 o 
   7  21   2     4399.38     4240.36    267.21 o 
   9  21   2       42.89       93.17    159.84 o 
  -8  22   2       18.10       66.01    216.16 o 
  -6  22   2      395.87      417.24    177.73 o 
  -4  22   2       14.83      -37.50    130.23 o 
  -2  22   2     1044.27      898.43    199.06 o 
   0  22   2        6.64       91.89    160.86 o 
   2  22   2       49.07      211.13    163.51 o 
   4  22   2       48.75      140.29    152.72 o 
   6  22   2      608.72      689.39    271.46 o 
   8  22   2       99.69       13.05    166.95 o 
  -5  23   2      578.70      519.06    181.18 o 
  -3  23   2     1201.94     1230.44    212.92 o 
  -1  23   2     3645.08     3558.26    377.02 o 
   1  23   2     1882.60     1758.60    240.46 o 
   3  23   2     4275.06     4654.98    482.59 o 
   5  23   2      413.31      596.53    191.55 o 
   0  24   2     1981.60     1886.48    326.75 o 
 -21   1   3     1214.52     1257.73    220.04 o 
 -19   1   3      776.16      942.87    331.78 o 
 -17   1   3     5408.75     6044.48    298.33 o 
 -15   1   3      437.62      383.77    124.26 o 
 -13   1   3    14954.74    14090.72    380.29 o 
 -11   1   3    24791.14    27052.62    522.49 o 
  -9   1   3    57322.14    58718.47    558.45 o 
  -7   1   3     2867.90     3077.29     82.94 o 
  -5   1   3      635.59      634.60     36.27 o 
  -3   1   3     5948.93     5715.68    135.08 o 
  -1   1   3    22099.80    27573.01    405.23 o 
   1   1   3    59578.57    73098.13   1211.50 o 
   3   1   3    97658.85    80764.52    721.31 o 
   5   1   3   165761.09   184934.91   1577.21 o 
   7   1   3     6183.91     4610.52    104.09 o 
   9   1   3    20105.66    21086.77    256.21 o 
  11   1   3     6682.63     7178.54    255.93 o 
  13   1   3    13059.04    13800.40    391.01 o 
  15   1   3     3679.35     3085.94    223.86 o 
  17   1   3     1506.87     1342.23    366.97 o 
  19   1   3     1219.01      883.94    191.55 o 
 -20   2   3     3654.50     3434.52    235.50 o 
 -18   2   3     1054.58     1100.74    188.29 o 
 -16   2   3     7553.08     7275.44    308.70 o 
 -14   2   3     6640.65     6955.11    377.02 o 
 -12   2   3     4486.63     4049.92    271.46 o 
 -10   2   3    72677.38    68983.36    777.61 o 
  -8   2   3     4948.14     4844.43     99.11 o 
  -6   2   3    38172.39    33807.15    349.07 o 
  -4   2   3      115.04      323.63     50.79 o 
  -2   2   3   256309.02   251389.95   2698.96 o 
   0   2   3    61002.60    56994.10    529.04 o 
   2   2   3   125163.11    97994.21    858.08 o 
   6   2   3   144432.97   131053.70   1149.60 o 
   8   2   3    64674.95    59647.32    580.16 o 
  10   2   3       47.46      112.60     80.43 o 
  12   2   3    17709.52    17744.93    678.64 o 
  14   2   3      380.73      140.76    165.89 o 
  16   2   3     7121.88     7395.28    623.35 o 
  18   2   3      289.52      115.62    142.18 o 
  20   2   3     1493.36     1228.71    177.95 o 
 -19   3   3       89.73      158.04    130.96 o 
 -17   3   3      278.99       81.02    111.55 o 
 -15   3   3     1497.19     1331.56    291.56 o 
 -13   3   3        2.46      -59.41     77.24 o 
 -11   3   3     2275.19     2041.41    151.74 o 
  -9   3   3       78.13      154.37     32.09 o 
  -7   3   3     1070.93     1522.57     58.08 o 
  -5   3   3      341.27      527.61     57.79 o 
  -3   3   3    62089.89    64721.59    688.80 o 
   1   3   3      298.46      131.69     24.75 o 
   3   3   3     7677.08     5813.33    145.12 o 
   5   3   3      197.67      533.18     46.28 o 
   7   3   3    26088.84    28408.85    291.47 o 
   9   3   3      591.57      400.83     52.24 o 
  11   3   3     1612.01     1874.42    149.29 o 
  13   3   3     1873.76     1858.48    170.92 o 
  15   3   3      233.31      378.70    138.49 o 
  17   3   3      409.46      133.66    154.73 o 
  19   3   3        2.53     -176.90    117.93 o 
 -20   4   3     4263.85     4131.22    331.54 o 
 -18   4   3     1550.89     1456.17    276.87 o 
 -16   4   3     7375.14     7829.21    274.75 o 
 -14   4   3     2341.08     2307.72    299.85 o 
 -12   4   3     7512.40     7859.85    231.69 o 
 -10   4   3    38549.00    40377.06    459.56 o 
  -8   4   3      963.68     1116.59     55.29 o 
  -6   4   3    96129.64   104659.52    845.81 o 
  -4   4   3    13127.50    13893.01    384.27 o 
  -2   4   3   916397.81   980016.88  27045.15 o 
   0   4   3    17176.21    19334.64    314.97 o 
   2   4   3    13778.07    17642.03    210.48 o 
   4   4   3    17110.43    14996.20    172.40 o 
   6   4   3    45549.96    41963.80    388.64 o 
   8   4   3    52158.17    49739.99    461.46 o 
  10   4   3     3265.38     3026.24    115.54 o 
  12   4   3    24886.89    25082.79    437.11 o 
  14   4   3     1094.97     1167.36    149.03 o 
  16   4   3     6302.82     6820.64    273.47 o 
  18   4   3      354.39      201.41    158.85 o 
  20   4   3     1638.60     1622.29    194.70 o 
 -19   5   3      514.37      215.10    135.20 o 
 -17   5   3     7270.10     7632.41    284.58 o 
 -15   5   3     2207.69     2309.83    242.32 o 
 -13   5   3    25325.44    24871.60    449.72 o 
 -11   5   3     2863.61     2642.53    111.74 o 
  -9   5   3    11530.63    10395.63    162.01 o 
  -7   5   3     4548.15     4753.54    102.33 o 
  -5   5   3    65106.38    59681.78    524.96 o 
  -3   5   3    18432.22    25741.32    541.05 o 
  -1   5   3     7120.28     5017.67    151.84 o 
   1   5   3    61421.91    51965.32    510.81 o 
   3   5   3     5836.61     6283.79     99.89 o 
   5   5   3    56616.95    57424.33    674.23 o 
   7   5   3     1497.63     2120.32    113.72 o 
   9   5   3    30246.13    30966.24    329.95 o 
  11   5   3     1400.52     1141.31    112.13 o 
  13   5   3     3483.33     2756.76    162.32 o 
  15   5   3     3295.19     2936.47    206.34 o 
  17   5   3      307.10      291.40    127.25 o 
  19   5   3     3180.79     3190.19    618.32 o 
 -20   6   3     1087.72      804.49    208.91 o 
 -18   6   3       10.71       -3.17    118.12 o 
 -16   6   3      230.96      198.99    107.09 o 
 -14   6   3      326.63      290.85    105.70 o 
 -12   6   3     1586.93     1499.56    122.59 o 
 -10   6   3       38.12        8.97     45.90 o 
  -8   6   3     4239.05     4696.42    115.74 o 
  -6   6   3    11242.29    11677.97    162.90 o 
  -4   6   3    36207.61    41149.80    499.20 o 
  -2   6   3     1206.49      749.04     55.69 o 
   0   6   3     2718.47     2822.13     92.51 o 
   2   6   3        8.52       97.59     23.42 o 
   4   6   3     2388.04     3110.86     78.73 o 
   6   6   3     1008.08     1094.15     56.99 o 
   8   6   3     2379.95     2313.67    111.47 o 
  10   6   3     6068.33     6297.03    168.41 o 
  12   6   3      716.89      422.75     92.87 o 
  14   6   3      493.47      446.06    109.98 o 
  16   6   3      128.14       14.41    104.16 o 
  18   6   3      392.32      288.62    195.01 o 
 -19   7   3      866.71      480.50    188.29 o 
 -17   7   3     7602.95     8173.42    383.70 o 
 -15   7   3     2216.72     2218.04    174.44 o 
 -13   7   3    30121.69    30707.43    519.86 o 
 -11   7   3      407.27      340.26     65.27 o 
  -9   7   3    26654.34    25558.18    299.38 o 
  -7   7   3    27326.93    27897.45    305.56 o 
  -5   7   3    31581.88    29880.16    331.12 o 
  -3   7   3    35087.84    30125.54    490.54 o 
  -1   7   3     6695.59     5349.03    131.49 o 
   1   7   3    53723.50    49273.57    590.37 o 
   3   7   3    43232.70    41440.02    387.10 o 
   5   7   3    71562.02    68998.84    597.84 o 
   7   7   3     5375.47     5653.43    119.33 o 
   9   7   3    48847.77    49655.79    528.91 o 
  11   7   3     1268.39     1477.26    139.66 o 
  13   7   3     5254.19     5882.20    227.40 o 
  15   7   3     4400.89     4276.99    233.65 o 
  17   7   3     1981.58     2201.64    185.57 o 
  19   7   3     5474.76     5575.34    280.28 o 
 -18   8   3      846.17      670.83    241.30 o 
 -16   8   3     3567.60     3964.59    287.33 o 
 -14   8   3     1456.81     1891.28    155.12 o 
 -12   8   3     2654.56     2940.81    162.59 o 
 -10   8   3    27900.38    28258.39    379.73 o 
  -8   8   3     1203.85     1173.05     67.57 o 
  -6   8   3   125944.55   128317.78   1041.50 o 
  -4   8   3    32482.78    31414.35    425.65 o 
  -2   8   3   101877.06   108796.63   1151.01 o 
   0   8   3    14647.14    18089.39    333.59 o 
   2   8   3    43088.14    44286.17    414.42 o 
   4   8   3    10033.54    11633.03    169.58 o 
   6   8   3    18163.68    17425.73    224.37 o 
   8   8   3    29110.49    31171.58    394.50 o 
  10   8   3     1381.38     1209.05     91.67 o 
  12   8   3    12234.39    12526.44    307.31 o 
  14   8   3        7.17     -112.47    104.71 o 
  16   8   3     7337.76     7329.97    282.34 o 
  18   8   3       75.52      -70.69    125.68 o 
 -19   9   3      247.15      580.66    202.52 o 
 -17   9   3      103.07       39.74    148.79 o 
 -15   9   3       55.18       30.16    170.92 o 
 -13   9   3     2258.14     2453.62    286.54 o 
 -11   9   3      472.82      666.02     84.49 o 
  -9   9   3      400.10      343.38     53.74 o 
  -7   9   3     3329.22     3046.11    153.80 o 
  -5   9   3       13.46        5.35     32.94 o 
  -3   9   3       18.29      -10.05     47.39 o 
  -1   9   3     2253.52     2413.92    123.00 o 
   1   9   3      581.23      431.45     53.27 o 
   3   9   3    13917.68    15544.03    206.07 o 
   5   9   3      559.16      527.01     49.83 o 
   7   9   3       35.41      -69.54     46.36 o 
   9   9   3     1230.68     1278.87     76.81 o 
  11   9   3      423.06      321.40     88.52 o 
  13   9   3      794.24      677.11    122.40 o 
  15   9   3      341.76      465.68    123.74 o 
  17   9   3      265.58      332.95    129.05 o 
 -18  10   3     1074.84      845.96    209.63 o 
 -16  10   3     2456.67     2543.61    248.52 o 
 -14  10   3     1776.93     1586.90    331.78 o 
 -12  10   3    14482.49    15427.24   1528.20 o 
 -10  10   3    22703.59    24044.87    548.79 o 
  -8  10   3     3684.34     4242.52    144.35 o 
  -6  10   3    39451.90    38466.98    443.43 o 
  -4  10   3      815.54      775.98     75.46 o 
  -2  10   3   120528.30   121602.46   1299.74 o 
   0  10   3      237.48      398.10     55.71 o 
   2  10   3    43870.20    40695.09    449.86 o 
   4  10   3     8020.09     8056.78    268.80 o 
   6  10   3      159.10      124.59     42.67 o 
   8  10   3    17593.38    17084.51    244.38 o 
  10  10   3     3821.17     3845.83    150.68 o 
  12  10   3     9198.16     9931.37    280.52 o 
  14  10   3       46.21      100.16    100.51 o 
  16  10   3     6244.30     6406.00    270.72 o 
  18  10   3     1047.57      871.32    197.49 o 
 -17  11   3     3072.47     3812.77    298.33 o 
 -15  11   3       80.82       65.35    142.18 o 
 -13  11   3     7710.20     7065.25    613.29 o 
 -11  11   3     1013.08      874.09    116.72 o 
  -9  11   3    16759.73    15624.49    346.64 o 
  -7  11   3    10767.71    10642.96    218.95 o 
  -5  11   3    10190.86    10158.09    232.19 o 
  -3  11   3    13469.27    13665.59    330.06 o 
  -1  11   3    11899.00    11118.25    237.85 o 
   1  11   3    20646.77    19149.21    314.56 o 
   3  11   3     3571.75     3699.52    120.02 o 
   5  11   3    21345.33    20491.40    268.28 o 
   7  11   3     1940.07     1992.86     91.71 o 
   9  11   3    15346.25    15312.77    241.43 o 
  11  11   3     1653.76     1364.14    114.14 o 
  13  11   3     8333.87     8843.70    280.28 o 
  15  11   3     1778.53     1952.16    173.95 o 
  17  11   3      669.42      723.81    152.78 o 
 -18  12   3      203.91      164.97    174.07 o 
 -16  12   3       91.51       48.80    145.61 o 
 -14  12   3      356.05      359.04    159.84 o 
 -12  12   3      470.53      182.15    120.23 o 
 -10  12   3     2200.51     2540.22    158.18 o 
  -8  12   3     4894.38     4503.59    159.56 o 
  -6  12   3      511.38      373.95     67.16 o 
  -4  12   3      177.48       41.47     65.05 o 
  -2  12   3       33.59      -30.16     49.50 o 
   0  12   3      687.17      461.05     69.35 o 
   2  12   3    30265.48    33439.14    475.55 o 
   4  12   3     1125.53      955.74     85.52 o 
   6  12   3       58.76      -56.93     45.29 o 
   8  12   3     2124.78     1902.48     99.37 o 
  10  12   3     3980.47     3768.01    159.32 o 
  12  12   3       13.57       69.15     94.50 o 
  14  12   3      214.28      237.65    114.06 o 
  16  12   3      188.59       44.14    221.19 o 
 -17  13   3     2022.18     1934.99    245.19 o 
 -15  13   3      350.25      250.23    159.84 o 
 -13  13   3    11044.42    11650.10    425.84 o 
 -11  13   3      133.68      142.13     88.47 o 
  -9  13   3     9649.50    10082.61    237.80 o 
  -7  13   3     4531.01     5181.70    195.58 o 
  -5  13   3    34111.01    33777.84    530.00 o 
  -3  13   3    25996.73    27568.18    444.85 o 
  -1  13   3     5865.77     6759.59    330.18 o 
   1  13   3    25606.99    27065.62    417.89 o 
   3  13   3     3667.67     3991.69    169.86 o 
   5  13   3    35652.26    36817.79    416.52 o 
   7  13   3      143.69      156.46     58.84 o 
   9  13   3    17640.04    18398.96    325.12 o 
  11  13   3     8569.71     8663.45    252.50 o 
  13  13   3     4564.30     5041.93    316.70 o 
  15  13   3     3416.21     3542.84    262.75 o 
  17  13   3      433.80      492.64    251.35 o 
 -16  14   3      378.62      234.66    166.95 o 
 -14  14   3      338.65      477.56    163.51 o 
 -12  14   3       31.73      -99.09     99.06 o 
 -10  14   3     1671.79     1519.10    137.74 o 
  -8  14   3        8.17      -72.17     65.06 o 
  -6  14   3    15535.25    15410.15    289.47 o 
  -4  14   3      197.00      107.60     79.87 o 
  -2  14   3    31595.85    31830.81    500.31 o 
   0  14   3      728.85      641.47    120.23 o 
   2  14   3     7644.00     7991.38    422.17 o 
   4  14   3      377.89      267.45     70.40 o 
   6  14   3     6014.54     6592.07    167.29 o 
   8  14   3     3709.66     3522.89    197.66 o 
  10  14   3      476.52      353.79     92.90 o 
  12  14   3     3999.96     4476.54    262.75 o 
  14  14   3       23.11      -59.17    124.26 o 
  16  14   3     1257.40     1384.61    208.91 o 
 -15  15   3      384.20      153.87    163.05 o 
 -13  15   3     1865.58     1570.48    246.32 o 
 -11  15   3     2786.78     2886.37    192.16 o 
  -9  15   3     5862.73     6339.51    203.19 o 
  -7  15   3     7639.72     8076.96    257.90 o 
  -5  15   3       47.26      -51.54     75.01 o 
  -3  15   3     8438.30     8091.31    241.53 o 
  -1  15   3      491.97      419.64    145.78 o 
   1  15   3     4069.36     3989.17    683.67 o 
   3  15   3     3977.42     4246.83    246.32 o 
   5  15   3      858.52      885.26     92.49 o 
   7  15   3     2086.65     1944.61    131.12 o 
   9  15   3     2565.95     2545.84    164.18 o 
  11  15   3      382.74      360.66    112.44 o 
  13  15   3     1067.32      635.25    158.89 o 
  15  15   3      884.18      486.61    177.30 o 
 -14  16   3     3062.75     3510.72    286.28 o 
 -12  16   3     3595.66     3580.77    213.36 o 
 -10  16   3    11580.34    10847.37    334.33 o 
  -8  16   3     2858.34     2914.69    154.06 o 
  -6  16   3     7347.50     6881.18    240.89 o 
  -4  16   3     7664.09     7725.01    251.49 o 
  -2  16   3    26173.80    26619.63    589.55 o 
   0  16   3      189.72      190.68    102.90 o 
   2  16   3    11291.20    11450.55    563.02 o 
   4  16   3     4454.02     4573.22    198.91 o 
   6  16   3     8422.91     8506.03    230.84 o 
   8  16   3     5457.84     5502.53    190.74 o 
  10  16   3      931.46      523.68    118.81 o 
  12  16   3     4735.77     5052.24    287.86 o 
  14  16   3       16.52     -107.76    138.49 o 
 -13  17   3     3170.14     3272.81    269.87 o 
 -11  17   3        4.17     -153.65    102.44 o 
  -9  17   3     4157.45     4066.90    185.32 o 
  -7  17   3      259.63      181.04     88.52 o 
  -5  17   3    14006.80    13955.23    302.73 o 
  -3  17   3      298.19      307.20    162.46 o 
  -1  17   3       11.13      -57.20    115.62 o 
   1  17   3     6386.17     6390.84    287.86 o 
   3  17   3        7.42      -75.89    110.02 o 
   5  17   3     6374.02     7133.88    278.31 o 
   7  17   3       17.51      -11.27     92.51 o 
   9  17   3      964.46     1154.56    142.62 o 
  11  17   3     2226.77     2065.04    262.10 o 
  13  17   3       94.72       67.86    141.65 o 
 -14  18   3      354.88      254.02    174.07 o 
 -12  18   3      965.58     1008.48    235.33 o 
 -10  18   3      174.96       70.28    114.23 o 
  -8  18   3     1036.10     1025.89    171.35 o 
  -6  18   3     1012.12     1011.59    117.73 o 
  -4  18   3      417.64      256.20    107.96 o 
  -2  18   3     1902.69     1486.35    181.18 o 
   0  18   3      519.46      598.88    149.29 o 
   2  18   3      624.05      760.62    156.40 o 
   4  18   3     3528.90     3753.24    276.48 o 
   6  18   3      385.20      519.01    119.87 o 
   8  18   3     1841.36     1900.24    166.14 o 
  10  18   3      820.11     1044.94    184.43 o 
  12  18   3       17.08      -37.38    138.49 o 
 -11  19   3      293.89      154.16    127.70 o 
  -9  19   3     7537.32     8219.09    411.16 o 
  -7  19   3      423.64      625.92    115.16 o 
  -5  19   3     3989.53     4353.20    195.96 o 
  -3  19   3     7647.76     7944.59    348.13 o 
  -1  19   3     2904.46     3091.44    245.19 o 
   1  19   3     9043.32     9464.32    472.54 o 
   3  19   3     2023.13     2669.53    422.27 o 
   5  19   3    11403.32    11802.64    522.81 o 
   7  19   3     1582.02     1581.46    159.72 o 
   9  19   3     6638.76     6645.27    340.35 o 
  11  19   3     2310.58     2174.05    437.35 o 
 -10  20   3      975.74      724.12    156.51 o 
  -8  20   3       52.90       32.23    101.37 o 
  -6  20   3     2794.11     2801.26    172.13 o 
  -4  20   3      187.99      265.82    145.61 o 
  -2  20   3     1190.36     1186.71    191.95 o 
   0  20   3      486.77      391.64    152.72 o 
   2  20   3     5327.61     5446.68    311.84 o 
   4  20   3      682.82      725.42    170.18 o 
   6  20   3      734.94      664.32    168.85 o 
   8  20   3     1067.30     1411.27    502.70 o 
  10  20   3        3.54      -38.99    144.57 o 
  -9  21   3     1006.26      740.73    178.50 o 
  -7  21   3      446.03      345.47    134.88 o 
  -5  21   3     1607.47     1653.26    216.05 o 
  -3  21   3     2440.21     2801.77    252.30 o 
  -1  21   3     1822.29     1769.50    223.86 o 
   1  21   3      516.38      350.10    159.84 o 
   3  21   3     1893.33     2466.03    248.52 o 
   5  21   3     1648.86     1736.00    223.18 o 
   7  21   3      670.43      917.23    194.63 o 
   9  21   3      726.31      584.08    256.38 o 
  -8  22   3      470.25      512.75    184.84 o 
  -6  22   3     4614.93     4995.46    334.45 o 
  -4  22   3       74.20      110.59    142.18 o 
  -2  22   3     7020.19     7288.05    376.79 o 
   0  22   3      695.69      723.51    187.49 o 
   2  22   3     6063.92     6685.62    849.56 o 
   4  22   3     2961.77     3179.68    277.26 o 
   6  22   3     1150.72     1228.63    214.65 o 
  -5  23   3      682.29      608.26    199.06 o 
  -3  23   3      207.00       82.03    155.92 o 
  -1  23   3      832.70      646.74    195.41 o 
   1  23   3     1515.13     1516.19    407.19 o 
   3  23   3       11.59        8.94    281.51 o 
   5  23   3     1007.91      847.56    202.88 o 
 -20   0   4      726.79      995.34    281.51 o 
 -18   0   4     7390.75     7128.26    472.54 o 
 -16   0   4      615.60      613.29    201.08 o 
 -14   0   4     9843.87     9903.15    462.48 o 
 -12   0   4    27366.96    25094.68    723.89 o 
 -10   0   4    11586.28    11427.33    235.91 o 
  -8   0   4    95642.45    91309.58   1181.75 o 
  -6   0   4      443.31      662.53     60.12 o 
  -4   0   4    78818.59    94923.33   1204.87 o 
  -2   0   4    13493.23    13733.71    372.00 o 
   0   0   4     5946.77     5499.52    211.13 o 
   2   0   4   382336.47   354209.09   4147.68 o 
   4   0   4    54878.49    38994.43    568.74 o 
   6   0   4   133071.48   111970.59   1428.74 o 
   8   0   4    25015.19    22337.04    558.00 o 
  10   0   4    97587.25    93471.67   1859.98 o 
  12   0   4      518.50      653.51    170.92 o 
  14   0   4    14746.83    14527.97    593.18 o 
  16   0   4      653.82      422.27    211.13 o 
  18   0   4     4110.84     4846.01    422.27 o 
  20   0   4      319.22      160.86    261.40 o 
 -21   1   4      436.99      403.11    187.49 o 
 -19   1   4     1538.63     1609.38    205.80 o 
 -17   1   4      123.28       93.28    130.70 o 
 -15   1   4     6977.17     6716.31    287.86 o 
 -13   1   4     1549.35     1807.40    196.05 o 
 -11   1   4     4754.92     4851.50    209.63 o 
  -9   1   4     1770.34     2203.98     75.59 o 
  -7   1   4    45299.20    44655.10    452.67 o 
  -5   1   4     7367.06     5613.99    107.83 o 
  -1   1   4    15340.56    14168.59    266.52 o 
   1   1   4     2301.42     2920.82    126.75 o 
   3   1   4   134636.88   139217.16   1210.08 o 
   5   1   4     3154.93     5436.11    134.96 o 
   7   1   4    34222.01    37243.96    406.02 o 
   9   1   4    10964.55    13740.48    208.09 o 
  11   1   4     5963.62     5533.11    234.60 o 
  13   1   4     1318.15     1190.76    152.72 o 
  15   1   4      876.23      815.06    152.72 o 
  17   1   4      534.00      292.52    191.03 o 
  19   1   4      172.28       23.15    151.74 o 
 -20   2   4      258.92      243.66    160.58 o 
 -18   2   4     1021.16      845.44    206.11 o 
 -16   2   4       30.65     -155.03    150.81 o 
 -14   2   4     5285.51     5202.02    372.00 o 
 -12   2   4     1594.73     1446.95    186.00 o 
 -10   2   4    10630.70    10917.84    169.26 o 
  -8   2   4    45739.11    45881.07    470.19 o 
  -6   2   4     6537.07     6662.32    121.99 o 
  -4   2   4    18803.26    14549.44    287.33 o 
  -2   2   4    35616.00    37701.38    438.40 o 
   0   2   4    13997.34     9247.13    164.18 o 
   2   2   4    93689.50    88727.33    795.10 o 
   4   2   4    32160.63    39981.36    497.23 o 
   6   2   4    10620.95     8796.90    154.16 o 
   8   2   4     1114.03     1246.01     65.50 o 
  10   2   4     9078.97     8152.60    316.70 o 
  12   2   4       48.31      -45.24     85.31 o 
  14   2   4     9365.11     8817.39    330.52 o 
  16   2   4      126.69      121.73    145.78 o 
  18   2   4     1133.24     1349.81    618.32 o 
  20   2   4       78.40      196.05    170.62 o 
 -19   3   4     5385.19     4865.57    252.26 o 
 -17   3   4      559.30      510.97    126.65 o 
 -15   3   4    31141.25    31648.16    552.36 o 
 -13   3   4     1115.17     1026.09    150.81 o 
 -11   3   4    56120.66    55936.66    876.24 o 
  -9   3   4    24175.91    26853.30    292.43 o 
  -7   3   4    69428.05    73056.91    626.15 o 
  -5   3   4      230.63      358.03     33.22 o 
  -3   3   4   197239.56   204045.59   2002.39 o 
  -1   3   4   184455.92   194548.33   1903.05 o 
   1   3   4     6941.02     4469.29    112.13 o 
   3   3   4    24897.40    32399.10    344.09 o 
   5   3   4     3140.87     1736.06     60.62 o 
   7   3   4   102418.27   107364.32    878.09 o 
   9   3   4     2516.80     2613.97     91.66 o 
  11   3   4    12335.58    13075.40    517.78 o 
  13   3   4     2550.68     2342.11    261.40 o 
  15   3   4     5758.40     5258.11    336.53 o 
  17   3   4     7047.00     7033.32    280.52 o 
  19   3   4      231.54      304.10    140.07 o 
 -20   4   4      179.64      -88.25    126.86 o 
 -18   4   4      804.80      788.40    147.52 o 
 -16   4   4     3476.63     3169.97    195.82 o 
 -14   4   4     2875.11     2511.65    160.99 o 
 -12   4   4     5714.50     4858.95    184.89 o 
 -10   4   4      136.94       35.01     41.71 o 
  -8   4   4    25741.25    23331.45    264.51 o 
  -6   4   4      389.81      461.92     38.45 o 
  -4   4   4     1308.38     1752.95     75.46 o 
  -2   4   4    30161.37    31570.34    474.89 o 
   0   4   4    34975.04    31071.73    331.36 o 
   2   4   4     5901.92     4582.86     97.07 o 
   4   4   4    21679.51    19159.98    210.44 o 
   6   4   4    28892.90    25886.18    275.32 o 
   8   4   4      288.81      329.93     44.42 o 
  10   4   4    13179.99    12967.66    316.92 o 
  12   4   4       18.20      -13.41     69.66 o 
  14   4   4     1618.37     1611.01    144.88 o 
  16   4   4       41.77      -10.45    113.84 o 
  18   4   4      614.63      620.36    146.73 o 
 -19   5   4     4236.70     4293.31    499.95 o 
 -17   5   4      133.60       73.75    230.66 o 
 -15   5   4    11299.24    10992.09    628.72 o 
 -13   5   4       91.43       95.03     79.60 o 
 -11   5   4     7699.51     6804.45    243.80 o 
  -9   5   4       45.31       14.76     33.21 o 
  -7   5   4    16112.30    13728.79    184.19 o 
  -5   5   4    22878.88    23409.54    334.50 o 
  -3   5   4    78388.59    76795.51    831.82 o 
  -1   5   4    37882.04    33178.85    409.32 o 
   1   5   4     1993.48     1952.50     83.07 o 
   3   5   4    35516.51    32930.20    313.31 o 
   5   5   4     3264.12     3334.17     84.03 o 
   7   5   4    24483.93    24946.08    278.61 o 
   9   5   4     1293.23     1322.45     67.51 o 
  11   5   4    12970.38    13641.15    303.63 o 
  13   5   4      529.18      340.26     98.34 o 
  15   5   4     2727.87     2163.75    177.22 o 
  17   5   4     2469.94     2216.57    276.15 o 
  19   5   4       99.03       68.63    163.05 o 
 -20   6   4     1957.01     1605.62    245.19 o 
 -18   6   4     4816.18     4649.11    557.99 o 
 -16   6   4     2908.24     2545.79    181.96 o 
 -14   6   4    12530.20    13162.58    339.33 o 
 -12   6   4     8904.61     9329.31    288.93 o 
 -10   6   4      599.34      773.49     66.29 o 
  -8   6   4    54642.84    54645.90    510.93 o 
  -6   6   4    23374.32    22455.67    253.11 o 
  -4   6   4   228793.11   240758.92   3217.34 o 
  -2   6   4    29255.85    39503.36    722.45 o 
   0   6   4    39899.98    41714.02   1132.77 o 
   2   6   4    24859.53    28653.39    284.75 o 
   4   6   4    25442.54    25265.29    268.91 o 
   6   6   4    74336.52    75213.52    716.86 o 
   8   6   4      114.49       63.78     37.40 o 
  10   6   4    55586.64    53869.82    766.42 o 
  12   6   4       29.86      -44.41     72.40 o 
  14   6   4    11633.44    12615.12    372.66 o 
  16   6   4       55.38      -82.23    106.32 o 
  18   6   4     5121.98     5700.61    334.13 o 
 -19   7   4      133.80      254.28    168.85 o 
 -17   7   4       51.22       41.98    141.65 o 
 -15   7   4     1176.07     1215.48    142.43 o 
 -13   7   4     3108.72     3381.02    177.36 o 
 -11   7   4     9107.15     9416.65    201.35 o 
  -9   7   4     2685.62     2880.33     97.02 o 
  -7   7   4     1919.80     2142.57     80.09 o 
  -5   7   4    13044.07    15136.60    262.97 o 
  -3   7   4       54.30      135.27     44.24 o 
  -1   7   4    15196.59    11179.61    206.65 o 
   1   7   4      797.57      981.34     54.04 o 
   3   7   4     8101.23     7404.94    124.31 o 
   5   7   4     5958.80     6601.61    125.93 o 
   7   7   4     7961.07     8430.29    150.17 o 
   9   7   4      336.32      389.80     56.17 o 
  11   7   4       15.42      -97.57     65.05 o 
  13   7   4      188.91       99.26     88.88 o 
  15   7   4      585.13      681.24    129.55 o 
  17   7   4      156.13       75.17    123.74 o 
  19   7   4      192.98     -140.76    149.29 o 
 -18   8   4     2073.57     2056.40    252.30 o 
 -16   8   4     2599.81     2961.08    321.73 o 
 -14   8   4     2819.28     2875.50    238.08 o 
 -12   8   4     1130.10     1312.13    122.71 o 
 -10   8   4     1228.64     1601.33     96.57 o 
  -8   8   4    46213.50    49939.63    488.45 o 
  -6   8   4     3992.67     4043.18    133.51 o 
  -4   8   4    42180.94    46409.30    578.39 o 
  -2   8   4     2265.15     1456.20     92.04 o 
   0   8   4    53696.36    53694.59    637.81 o 
   2   8   4     8258.96     8070.77    134.22 o 
   4   8   4     8323.62     8918.46    147.31 o 
   6   8   4    18435.23    18835.89    286.01 o 
   8   8   4     1234.94     1253.86     84.59 o 
  10   8   4    12252.78    11908.80    236.02 o 
  12   8   4       13.73     -116.51     86.28 o 
  14   8   4     2596.29     2665.37    201.18 o 
  16   8   4      265.23      325.94    123.45 o 
  18   8   4     2051.37     1911.58    234.60 o 
 -19   9   4     3440.85     3429.51    311.67 o 
 -17   9   4       56.90      -61.80    142.52 o 
 -15   9   4    16474.21    16920.37    522.49 o 
 -13   9   4      212.33       80.43    113.75 o 
 -11   9   4    34603.38    33077.59    524.77 o 
  -9   9   4     9726.71     9893.90    211.30 o 
  -7   9   4    16111.54    14043.26    203.37 o 
  -5   9   4    18559.27    17414.39    407.81 o 
  -3   9   4    10589.48    10650.91    220.10 o 
  -1   9   4   103602.25    98195.62   1071.37 o 
   1   9   4     2847.67     2887.04    107.01 o 
   3   9   4    72545.48    65771.11    589.51 o 
   5   9   4      213.95      150.96     40.94 o 
   7   9   4    32869.73    30645.54    526.72 o 
   9   9   4      881.30      906.12     71.40 o 
  11   9   4     9751.55     9016.92    235.09 o 
  13   9   4     2000.52     2151.06    156.51 o 
  15   9   4     4070.75     4488.05    238.41 o 
  17   9   4     1257.59     1392.08    209.63 o 
 -18  10   4      487.57      565.36    198.68 o 
 -16  10   4        8.12      -45.24    135.08 o 
 -14  10   4     2040.78     1853.08    311.67 o 
 -12  10   4       21.02      165.00    120.23 o 
 -10  10   4      235.87      220.34     83.55 o 
  -8  10   4    29815.15    30414.11    601.04 o 
  -6  10   4     2630.18     2536.37    141.53 o 
  -4  10   4     9870.54    10681.98    232.04 o 
  -2  10   4       50.57       37.40     50.07 o 
   0  10   4      659.90      638.66     53.19 o 
   2  10   4    12984.04    14789.86    226.20 o 
   4  10   4      101.44      105.31     38.45 o 
   6  10   4     2472.22     2402.81    114.62 o 
   8  10   4      335.83      421.30     70.28 o 
  10  10   4     3419.75     3699.67    149.24 o 
  12  10   4      611.02      512.88    107.60 o 
  14  10   4     4298.53     4317.53    219.35 o 
  16  10   4      110.75       73.66    113.45 o 
  18  10   4       18.04      -20.11    152.72 o 
 -17  11   4      414.25      457.46    184.84 o 
 -15  11   4     6063.62     6401.42    447.40 o 
 -13  11   4       18.41     -155.84    145.78 o 
 -11  11   4    14939.10    15669.13    465.65 o 
  -9  11   4     4918.24     4956.95    233.64 o 
  -7  11   4     5572.60     5441.29    163.58 o 
  -5  11   4     4413.28     3782.65    178.29 o 
  -3  11   4    14891.70    14486.71    283.95 o 
  -1  11   4    32446.43    31867.77    552.89 o 
   1  11   4    33558.96    35009.69    474.53 o 
   3  11   4     6212.07     5625.72    130.94 o 
   5  11   4      811.49      875.87     68.80 o 
   7  11   4    10854.57    11578.19    199.51 o 
   9  11   4     1783.09     1807.83     99.24 o 
  11  11   4     3037.79     3325.43    179.94 o 
  13  11   4     3119.82     3874.14    301.75 o 
  15  11   4     1872.27     1983.60    174.14 o 
  17  11   4      914.95      774.66    188.29 o 
 -18  12   4     3036.37     3555.99    312.56 o 
 -16  12   4     1475.59     1499.08    220.04 o 
 -14  12   4     3263.17     3295.49    578.10 o 
 -12  12   4     4961.12     4979.95    219.95 o 
 -10  12   4     6040.41     6296.44    314.55 o 
  -8  12   4    16997.81    17603.98    323.61 o 
  -6  12   4     1594.73     1545.31    112.13 o 
  -4  12   4    59590.70    61991.20    779.35 o 
  -2  12   4     1669.72     1667.27    109.98 o 
   0  12   4    38080.11    36721.34    756.96 o 
   2  12   4    14813.94    17107.97    307.61 o 
   4  12   4    11917.13    11737.03    198.91 o 
   6  12   4    11369.05    11481.60    202.17 o 
   8  12   4       51.13      -76.04     51.53 o 
  10  12   4    28336.86    29952.17    435.63 o 
  12  12   4     2599.77     2448.67    259.61 o 
  14  12   4     8441.08     9215.54    446.95 o 
  16  12   4      309.09      232.81    159.84 o 
 -17  13   4       13.01     -218.41    145.61 o 
 -15  13   4      271.02      104.56    159.84 o 
 -13  13   4     1283.77     1395.39    197.54 o 
 -11  13   4      171.47       38.84     88.47 o 
  -9  13   4      305.27       99.91     70.40 o 
  -7  13   4     1543.49     1425.01    106.42 o 
  -5  13   4       74.36       84.20     67.24 o 
  -3  13   4      706.60      843.13     94.01 o 
  -1  13   4     7200.37     7227.87    212.63 o 
   1  13   4     4699.93     4844.83    223.86 o 
   3  13   4     3158.54     3159.29    123.77 o 
   5  13   4     1488.13     1548.71     91.39 o 
   7  13   4     3299.25     3276.98    123.07 o 
   9  13   4     1287.33     1332.69    115.46 o 
  11  13   4       67.80       21.02     81.92 o 
  13  13   4       47.12      120.65    105.98 o 
  15  13   4        0.63     -191.03    191.03 o 
 -16  14   4     1330.98     1286.98    356.92 o 
 -14  14   4     3349.48     3858.28    331.78 o 
 -12  14   4     5166.05     4956.40    227.93 o 
 -10  14   4     4110.73     4104.41    201.12 o 
  -8  14   4    12012.78    11593.25    297.79 o 
  -6  14   4    10469.47    10002.04    235.47 o 
  -4  14   4     8592.45     8280.28    235.46 o 
  -2  14   4     3171.62     2962.66    153.89 o 
   0  14   4    20252.57    20456.25    476.16 o 
   2  14   4     2686.09     3117.90    199.06 o 
   4  14   4     6779.13     7122.81    183.33 o 
   6  14   4     6655.32     6458.85    166.48 o 
   8  14   4     2396.50     2097.68    133.36 o 
  10  14   4    11474.76    12139.87    274.86 o 
  12  14   4      979.24     1028.79    166.95 o 
  14  14   4     3800.60     5077.25    422.27 o 
  16  14   4      618.00      281.51    241.30 o 
 -15  15   4     4662.39     4596.77    492.64 o 
 -13  15   4      632.33      675.65    271.46 o 
 -11  15   4     9310.97     9940.46    525.40 o 
  -9  15   4     1611.17     1752.77    130.60 o 
  -7  15   4    19398.34    19938.94    354.47 o 
  -5  15   4    10636.18    10877.16    351.01 o 
  -3  15   4    10993.69    11032.13    281.99 o 
  -1  15   4    18151.25    19439.75    476.16 o 
   1  15   4     1021.15      634.13    124.26 o 
   3  15   4    27179.61    26604.16    575.32 o 
   5  15   4        9.98      -77.91     72.40 o 
   7  15   4    13244.43    13893.03    253.58 o 
   9  15   4      623.74      429.16     98.09 o 
  11  15   4     2345.84     2866.84    185.23 o 
  13  15   4      809.98      630.12    160.86 o 
  15  15   4      939.49     1045.61    281.51 o 
 -14  16   4        1.46     -103.58    151.74 o 
 -12  16   4      435.49      418.27    125.99 o 
 -10  16   4     1083.21      885.65    138.63 o 
  -8  16   4        7.51      -63.32     75.15 o 
  -6  16   4       52.42       51.68     84.17 o 
  -4  16   4     4816.04     4776.29    206.98 o 
  -2  16   4      136.01       70.61     85.00 o 
   0  16   4       64.32      -17.01     91.60 o 
   2  16   4      258.57      -12.74    115.62 o 
   4  16   4      641.21      377.86    165.89 o 
   6  16   4       57.66       43.05     88.16 o 
   8  16   4      788.05      823.17    107.35 o 
  10  16   4        4.71       28.52     96.63 o 
  12  16   4        3.21     -148.30    127.37 o 
  14  16   4      288.74      -70.38    201.08 o 
 -13  17   4     1203.40     1003.63    202.52 o 
 -11  17   4     4327.52     4509.94    392.37 o 
  -9  17   4      477.21      462.38    105.39 o 
  -7  17   4     7239.47     7919.20    236.94 o 
  -5  17   4     8514.98     9007.99    286.09 o 
  -3  17   4      134.07       70.16     90.81 o 
  -1  17   4     4907.54     4075.18    372.00 o 
   1  17   4      150.65      172.10    160.86 o 
   3  17   4    15181.71    14485.20    452.43 o 
   5  17   4     2554.97     2988.45    179.41 o 
   7  17   4     6214.78     6481.40    375.99 o 
   9  17   4     1756.09     1747.61    512.75 o 
  11  17   4     3157.52     3028.71    262.46 o 
  13  17   4      143.94      140.76    211.13 o 
 -12  18   4     3586.45     3875.93    235.87 o 
 -10  18   4       43.50       46.38    122.31 o 
  -8  18   4     8690.57     8877.49    261.11 o 
  -6  18   4       66.22      -72.69     84.17 o 
  -4  18   4    10250.95    10329.06    307.33 o 
  -2  18   4       10.08       -5.84    110.02 o 
   0  18   4    12254.89    12885.50    864.64 o 
   2  18   4     5742.28     5578.53    452.43 o 
   4  18   4     6022.81     6050.98    301.58 o 
   6  18   4     3321.35     3511.24    199.63 o 
   8  18   4     2637.66     2279.58    179.41 o 
  10  18   4     4587.54     5309.47    593.18 o 
 -11  19   4      330.04      188.72    135.78 o 
  -9  19   4        5.96      -42.13    109.06 o 
  -7  19   4       31.62      -12.83     91.28 o 
  -5  19   4      238.87       93.01     91.45 o 
  -3  19   4      222.15      290.09    145.61 o 
  -1  19   4     1412.00     1385.82    187.49 o 
   1  19   4       32.48       65.49    131.38 o 
   3  19   4     2027.18     1945.94    208.91 o 
   5  19   4      584.54      363.11    151.74 o 
   7  19   4       98.40      -45.52    110.13 o 
   9  19   4        3.56      -95.51    142.18 o 
  11  19   4        6.96     -129.23    276.48 o 
 -10  20   4      854.80      706.25    150.29 o 
  -8  20   4     2197.45     1928.41    159.99 o 
  -6  20   4      381.45      497.42    115.46 o 
  -4  20   4    11028.68    10885.23    733.94 o 
  -2  20   4       64.46       43.75    131.38 o 
   0  20   4     6150.97     5719.63    547.94 o 
   2  20   4     3213.68     3639.32    427.29 o 
   4  20   4     2389.56     2755.52    331.78 o 
   6  20   4     1418.53     1839.82    387.08 o 
   8  20   4     1457.05     1120.51    202.52 o 
  10  20   4     2830.69     2807.24    262.75 o 
  -9  21   4      232.11       13.33    136.67 o 
  -7  21   4     3360.56     3466.03    197.09 o 
  -5  21   4     1566.41     1488.04    216.74 o 
  -3  21   4       38.34       -1.59    134.51 o 
  -1  21   4     6780.02     7669.57    372.78 o 
   1  21   4      260.38      243.63    152.72 o 
   3  21   4     6825.88     6464.51    343.43 o 
   5  21   4        2.59      -95.51    135.08 o 
   7  21   4     3262.70     3640.01    290.44 o 
   9  21   4      116.66        6.70    158.89 o 
  -8  22   4       40.81      -57.97    132.15 o 
  -6  22   4      684.86      742.63    158.59 o 
  -4  22   4       12.63       15.45    145.61 o 
  -2  22   4     1694.23     1592.52    392.10 o 
   0  22   4      383.07      246.32    163.51 o 
   2  22   4      668.56      781.99    195.41 o 
   4  22   4        8.17       94.14    154.47 o 
   6  22   4       52.34     -140.28    201.08 o 
  -5  23   4     1479.45     1460.45    230.31 o 
  -3  23   4     1432.79     1760.14    234.60 o 
  -1  23   4     2873.05     2607.77    678.64 o 
   1  23   4     1699.70     1967.14    251.70 o 
   3  23   4     3856.38     4249.75    557.99 o 
 -19   1   5      236.17      -17.09    141.65 o 
 -17   1   5     4793.30     4641.89    269.87 o 
 -15   1   5      120.03       31.90    102.90 o 
 -13   1   5    18052.30    18074.33    437.17 o 
 -11   1   5    12511.17    13025.82    340.35 o 
  -9   1   5    36896.03    36220.68    399.22 o 
  -7   1   5    52232.52    51805.34    565.17 o 
  -5   1   5     2885.84     2090.79     85.00 o 
  -3   1   5    15383.33    13240.86    291.43 o 
  -1   1   5     5770.98     6204.10    271.46 o 
   1   1   5    30012.12    32039.90    343.20 o 
   3   1   5    10130.81    16149.38    215.72 o 
   5   1   5   129570.65   147570.69   1305.71 o 
   7   1   5     8176.83     6985.01    148.59 o 
   9   1   5    34975.91    36975.63    426.40 o 
  11   1   5     7770.10     7182.78    266.52 o 
  13   1   5     9027.33     8836.49    323.41 o 
  15   1   5     7607.43     7730.96    330.52 o 
  17   1   5     1119.51      702.36    170.18 o 
  19   1   5     3283.29     4225.56    305.70 o 
 -20   2   5     2681.31     2712.57    353.56 o 
 -18   2   5      822.07      498.68    211.13 o 
 -16   2   5     9533.87     9448.27    377.02 o 
 -14   2   5    14155.22    13778.46    390.81 o 
 -12   2   5     1479.56     1590.38    144.57 o 
 -10   2   5    92056.55    89745.00    844.62 o 
  -8   2   5      572.74      600.57     49.27 o 
  -6   2   5   108518.58   111226.71   1006.14 o 
  -4   2   5    11825.21    17824.03    269.92 o 
  -2   2   5    87739.49    93839.96   1067.88 o 
   0   2   5     7974.16     6390.72    144.88 o 
   2   2   5    21422.29    17041.59    218.82 o 
   4   2   5    91807.62    79534.75    770.57 o 
   6   2   5    13864.13    10505.37    180.87 o 
   8   2   5    12545.14    10210.65    226.38 o 
  10   2   5     8104.24     7946.45    387.08 o 
  12   2   5    13301.88    13929.54    387.40 o 
  14   2   5     5140.38     5214.79    273.64 o 
  16   2   5     1990.59     1926.40    206.17 o 
  18   2   5      303.05      300.31    163.05 o 
 -19   3   5       24.03      -54.66    119.29 o 
 -17   3   5      108.17      -23.15    105.70 o 
 -15   3   5       61.13      197.38     99.06 o 
 -13   3   5       10.47       14.66     84.43 o 
 -11   3   5      214.85      313.29     78.29 o 
  -9   3   5       66.07       37.57     33.80 o 
  -7   3   5     2412.63     2657.69     81.12 o 
  -5   3   5    11875.42    10632.04    164.31 o 
  -3   3   5     8724.02     6974.98    148.45 o 
  -1   3   5    13141.15    10350.79    392.10 o 
   1   3   5    18942.17    24272.68    281.81 o 
   3   3   5    36918.55    39430.81    454.21 o 
   5   3   5      310.71      441.85     40.13 o 
   7   3   5     8958.69     9216.08    151.70 o 
   9   3   5     3023.07     3335.67    109.91 o 
  11   3   5       96.67       20.11     85.31 o 
  13   3   5     3327.35     3125.48    209.63 o 
  15   3   5      136.37       30.16    100.14 o 
  17   3   5       12.68       57.74    111.55 o 
  19   3   5       22.76       80.43    156.40 o 
 -20   4   5     2388.72     2380.51    265.95 o 
 -18   4   5     1841.92     2049.15    183.05 o 
 -16   4   5    17952.70    18399.68    417.16 o 
 -14   4   5    10538.12    10631.26    293.75 o 
 -12   4   5     3462.97     3473.03    164.14 o 
 -10   4   5    33389.64    34150.03    365.28 o 
  -8   4   5     6550.13     7146.61    133.74 o 
  -6   4   5   129662.02   135338.50   1201.63 o 
  -2   4   5    90377.95    90830.20   1158.16 o 
   0   4   5    47021.57    36300.30    387.56 o 
   2   4   5    92147.83    85649.18    791.95 o 
   4   4   5    26437.41    21659.33    235.34 o 
   6   4   5     2321.99     2103.57     75.64 o 
   8   4   5    30422.36    27640.26    424.09 o 
  10   4   5     4773.47     5193.25    152.73 o 
  12   4   5    15971.48    15486.34    634.33 o 
  14   4   5     2614.17     2684.13    182.54 o 
  16   4   5     6130.95     6115.89    260.83 o 
  18   4   5      418.90      350.61    256.38 o 
 -19   5   5     1041.36     1137.88    212.92 o 
 -17   5   5     9889.56    10621.27    401.84 o 
 -15   5   5       90.23       56.97     98.68 o 
 -13   5   5     9242.65     9072.45    264.52 o 
 -11   5   5     1353.13     1572.90     91.64 o 
  -9   5   5    15055.95    15608.20    215.29 o 
  -7   5   5      592.34      434.52     42.02 o 
  -5   5   5     7387.93     7300.33    170.00 o 
  -3   5   5   139727.16   136432.89   1402.30 o 
  -1   5   5       36.98       70.38     29.26 o 
   1   5   5    23129.70    22118.63    394.72 o 
   3   5   5    11951.73    13761.00    196.34 o 
   5   5   5    84378.70    87821.06    734.67 o 
   7   5   5       77.55       15.02     34.56 o 
   9   5   5    18281.14    18185.54    241.92 o 
  11   5   5     2220.53     2497.34    183.40 o 
  13   5   5     1460.70     1332.04    129.28 o 
  15   5   5     4551.77     4497.62    222.46 o 
  17   5   5        6.27      -45.38    131.38 o 
  19   5   5     3543.78     3964.69    472.54 o 
 -20   6   5       11.46     -186.22    163.05 o 
 -18   6   5       63.39     -201.77    134.51 o 
 -16   6   5     3074.42     3012.16    254.75 o 
 -14   6   5      577.26      534.77    107.95 o 
 -12   6   5     2675.15     3095.12    159.65 o 
 -10   6   5       12.27      170.12     62.41 o 
  -8   6   5      626.94      274.48     59.62 o 
  -6   6   5    44887.03    51013.04    519.42 o 
  -4   6   5     7237.48     8929.35    191.38 o 
  -2   6   5    31457.08    28447.43    385.41 o 
   0   6   5      170.80      137.04     39.80 o 
   2   6   5     3763.01     3082.67    133.33 o 
   4   6   5    10678.61    12726.08    172.23 o 
   6   6   5      161.88      110.40     36.96 o 
   8   6   5      194.19      323.99     48.49 o 
  10   6   5      826.27      907.83    103.03 o 
  12   6   5     3332.64     3159.07    168.13 o 
  14   6   5      340.05      411.64    109.98 o 
  16   6   5       25.68      149.00    138.49 o 
  18   6   5      113.56       90.02    152.72 o 
 -19   7   5      915.16      699.67    199.06 o 
 -17   7   5    11922.16    11629.35    557.99 o 
 -15   7   5     1283.58     1079.74    296.59 o 
 -13   7   5    11198.51    11771.84    401.62 o 
 -11   7   5     1334.25     1194.45     89.40 o 
  -9   7   5    13366.27    11940.27    192.66 o 
  -7   7   5    17304.35    15070.66    205.17 o 
  -5   7   5    16380.99    14645.64    266.89 o 
  -3   7   5   157589.11   155391.67   2486.41 o 
  -1   7   5     7893.31     7697.59    171.10 o 
   1   7   5   106143.52   104611.51    961.13 o 
   3   7   5     1106.82     1087.34     55.64 o 
   5   7   5    81128.09    80029.09    689.53 o 
   7   7   5    16341.17    17357.22    232.51 o 
   9   7   5    19709.89    19702.32    460.13 o 
  11   7   5     1748.37     1876.48    155.55 o 
  13   7   5     2156.83     2202.63    156.51 o 
  15   7   5     5593.24     5970.87    284.65 o 
  17   7   5      761.43     1110.75    261.40 o 
 -18   8   5     1369.89     1682.24    237.44 o 
 -16   8   5     3503.48     3492.65    280.75 o 
 -14   8   5     3329.15     3177.66    245.19 o 
 -12   8   5      800.75      574.55    142.18 o 
 -10   8   5    29746.19    30759.15    416.61 o 
  -8   8   5      164.54      229.12     47.17 o 
  -6   8   5    61533.66    60847.18    803.49 o 
  -4   8   5      566.61      561.83     68.44 o 
  -2   8   5    58012.83    59858.07   1422.60 o 
   0   8   5     4918.93     5888.04    157.35 o 
   2   8   5    14873.63    15203.41    196.27 o 
   4   8   5     9094.99     8450.67    145.77 o 
   6   8   5    13227.69    14483.51    241.03 o 
   8   8   5    10947.01    10603.93    183.62 o 
  10   8   5      599.01      751.60     83.90 o 
  12   8   5     8128.35     8897.85    259.23 o 
  14   8   5      460.11      596.28    123.74 o 
  16   8   5     5193.80     5193.97    309.19 o 
  18   8   5       42.61     -167.49    155.92 o 
 -19   9   5      207.63      135.22    174.07 o 
 -17   9   5      138.35       84.02    147.27 o 
 -15   9   5     1192.86     1407.63    199.06 o 
 -13   9   5      480.88      564.08    221.19 o 
 -11   9   5       19.27      -71.64     71.72 o 
  -9   9   5      850.46     1099.40    166.88 o 
  -7   9   5    24064.59    24420.51    425.19 o 
  -5   9   5       12.86       66.01     62.64 o 
  -3   9   5       19.11       19.67     42.32 o 
  -1   9   5     1121.70     1310.23     88.16 o 
   1   9   5     4561.23     5003.28    132.78 o 
   3   9   5     3128.84     3306.79    100.44 o 
   5   9   5      599.72      902.02     61.98 o 
   7   9   5     1032.73      991.09     70.16 o 
   9   9   5       97.90      127.89     52.16 o 
  11   9   5      275.60       87.54     95.48 o 
  13   9   5      424.92      548.38    114.06 o 
  15   9   5      569.11      202.84    141.65 o 
  17   9   5      273.00      266.65    163.05 o 
 -18  10   5      928.52      913.54    209.63 o 
 -16  10   5     3644.52     3689.57    287.86 o 
 -14  10   5    10495.02    10849.67    879.72 o 
 -12  10   5     1094.79     1267.06    173.20 o 
 -10  10   5    18560.01    18439.80    367.47 o 
  -8  10   5     3110.92     3808.90    142.57 o 
  -6  10   5    80137.03    83672.56    978.77 o 
  -4  10   5      676.41      947.24     83.07 o 
  -2  10   5    49795.13    49168.14    631.57 o 
   0  10   5      712.84      642.89     54.20 o 
   2  10   5    60923.39    61068.46    723.36 o 
   4  10   5    11854.51    11337.28    182.99 o 
   6  10   5      105.66      124.95     46.61 o 
   8  10   5    17354.58    17696.35    266.29 o 
  10  10   5       80.92       -1.06     66.20 o 
  12  10   5     6991.16     7203.54    349.56 o 
  14  10   5     1548.30     1337.55    402.16 o 
  16  10   5     5225.29     6130.63    990.32 o 
 -17  11   5     3416.68     3187.11    287.86 o 
 -15  11   5      128.94      121.38    145.61 o 
 -13  11   5    16000.35    16367.65    794.26 o 
 -11  11   5      657.03      378.37    102.01 o 
  -9  11   5    14007.67    12749.21    341.02 o 
  -7  11   5     8566.81     8197.82    201.03 o 
  -5  11   5     4644.05     4195.39    162.32 o 
  -3  11   5    29177.07    28997.60    444.33 o 
  -1  11   5       17.07       28.67     51.60 o 
   1  11   5    59200.73    57493.98   1069.84 o 
   3  11   5     1179.66     1486.04     79.48 o 
   5  11   5    19259.40    18427.71    256.56 o 
   7  11   5      413.21      552.49     64.86 o 
   9  11   5     6704.47     6796.98    163.44 o 
  11  11   5     2756.29     2872.49    203.16 o 
  13  11   5     3082.18     2938.54    250.54 o 
  15  11   5     1317.24     1584.11    251.35 o 
  17  11   5       10.67      -70.62    144.57 o 
 -18  12   5      318.67       35.39    177.30 o 
 -16  12   5      285.48      211.13    163.51 o 
 -14  12   5     1383.86      848.49    184.43 o 
 -12  12   5       53.27      -84.09     94.21 o 
 -10  12   5       20.91      -44.79     80.85 o 
  -8  12   5     1635.36     1575.23    109.48 o 
  -6  12   5       70.06      -17.28     59.80 o 
  -4  12   5       97.05       77.08     63.85 o 
  -2  12   5     1004.03     1139.21     98.34 o 
   0  12   5     3169.90     2836.70    177.73 o 
   2  12   5     7719.25     7840.95    197.72 o 
   4  12   5     1229.61     1168.40     91.70 o 
   6  12   5      554.78      637.33     76.58 o 
   8  12   5     2187.55     2255.14    145.08 o 
  10  12   5      150.06      105.61     84.17 o 
  12  12   5      965.35      957.35    173.52 o 
  14  12   5     1481.65     1645.21    326.75 o 
  16  12   5       80.05       28.25    148.79 o 
 -17  13   5     4128.47     3523.28    305.45 o 
 -15  13   5     1725.30     2004.57    238.08 o 
 -13  13   5    10477.05    11742.82   1146.15 o 
 -11  13   5     1892.45     2037.98    156.64 o 
  -9  13   5     3107.21     3303.43    151.29 o 
  -7  13   5     9728.04     9530.70    229.21 o 
  -5  13   5     3225.03     3084.35    152.35 o 
  -3  13   5    33560.82    32928.41    674.98 o 
  -1  13   5     2932.99     3519.63    160.32 o 
   1  13   5    44380.11    44749.65    781.63 o 
   3  13   5     6456.02     7205.86    269.87 o 
   5  13   5    26514.15    28277.65    354.02 o 
   7  13   5      261.73      210.80     62.96 o 
   9  13   5    19578.57    20611.04    352.45 o 
  11  13   5     5306.13     5702.56    200.21 o 
  13  13   5     2129.70     2120.00    219.01 o 
  15  13   5     2192.32     2236.50    234.60 o 
 -16  14   5     1851.53     1942.78    252.30 o 
 -14  14   5     1547.60     1830.30    291.56 o 
 -12  14   5      403.22      364.31    122.50 o 
 -10  14   5     3033.02     2996.61    352.97 o 
  -8  14   5      809.83      918.54    104.61 o 
  -6  14   5     2752.72     3635.52    228.92 o 
  -4  14   5      416.09      366.09     84.17 o 
  -2  14   5     7917.78     7707.33    233.22 o 
   0  14   5     5788.12     5407.55    248.52 o 
   2  14   5     1561.79     1452.38    155.84 o 
   4  14   5     1511.10     1380.77    128.76 o 
   6  14   5      280.63      247.45     67.77 o 
   8  14   5     8681.09     9192.09    245.14 o 
  10  14   5       26.67      -41.58     80.04 o 
  12  14   5     3281.08     3499.65    251.70 o 
  14  14   5       78.81      -20.11    211.13 o 
 -15  15   5     1417.34     1210.22    331.78 o 
 -13  15   5      834.02      693.62    241.30 o 
 -11  15   5     2760.12     2921.78    191.81 o 
  -9  15   5     8631.28     8341.29    237.73 o 
  -7  15   5     8820.00     9703.72    249.05 o 
  -5  15   5     3302.68     3738.44    183.38 o 
  -3  15   5     1256.83     1471.73    162.61 o 
  -1  15   5       85.52        5.03     92.42 o 
   1  15   5     6749.79     6875.08    733.94 o 
   3  15   5      811.43      501.88    131.38 o 
   5  15   5     1229.05      996.93    211.28 o 
   7  15   5     1164.09     1228.13    115.73 o 
   9  15   5     2447.75     2568.85    151.53 o 
  11  15   5     1358.10     1196.92    128.82 o 
  13  15   5      304.56      281.51    201.08 o 
  15  15   5      161.24      341.83    231.24 o 
 -14  16   5     4536.64     4880.71    333.23 o 
 -12  16   5     3056.22     3283.29    207.78 o 
 -10  16   5     9191.05     9073.53    451.48 o 
  -8  16   5     1075.57      844.98    111.61 o 
  -6  16   5    32597.59    31543.51    546.82 o 
  -4  16   5     4430.27     4426.40    203.00 o 
  -2  16   5     6280.33     6193.90    227.98 o 
   0  16   5     1278.37      959.38    321.73 o 
   2  16   5     4988.12     5141.59    412.21 o 
   4  16   5    10916.80    11681.19    422.27 o 
   6  16   5      944.15     1033.47    129.55 o 
   8  16   5     9647.32    10146.84    260.56 o 
  10  16   5     1292.12     1270.92    145.64 o 
  12  16   5     4933.36     5610.11    442.37 o 
  14  16   5       24.20      150.81    211.13 o 
 -13  17   5     2460.42     2289.67    261.40 o 
 -11  17   5      116.00        2.30    109.98 o 
  -9  17   5     1285.47     1418.20    190.10 o 
  -7  17   5     1899.32     1952.93    143.53 o 
  -5  17   5      487.96      632.80    123.74 o 
  -3  17   5     5786.22     5006.31    251.06 o 
  -1  17   5     1930.19     1788.34    191.55 o 
   1  17   5    10424.23    10231.43    365.66 o 
   3  17   5      105.18       42.73    120.65 o 
   5  17   5     6760.38     6960.53    417.24 o 
   7  17   5      185.82       80.68    103.19 o 
   9  17   5     1230.21     1403.93    187.49 o 
  11  17   5      670.15      995.34    271.46 o 
 -12  18   5      549.18      228.86    135.52 o 
 -10  18   5      397.45      100.54    115.16 o 
  -8  18   5     1006.83     1172.74    131.63 o 
  -6  18   5     2428.61     2482.57    155.35 o 
  -4  18   5      225.42      -11.83     95.90 o 
  -2  18   5     1010.66      758.38    155.92 o 
   0  18   5      111.16      -59.41    256.38 o 
   2  18   5      727.10      620.81    149.29 o 
   4  18   5     3001.35     2995.80    240.46 o 
   6  18   5     1045.70     1185.16    178.69 o 
   8  18   5     1073.70     1048.09    144.19 o 
  10  18   5      413.51      462.48    261.40 o 
 -11  19   5      579.94      529.68    145.30 o 
  -9  19   5     4514.94     4306.23    239.60 o 
  -7  19   5     2859.77     3311.47    345.00 o 
  -5  19   5     2151.54     2357.87    295.08 o 
  -3  19   5    12609.59    13276.49    451.06 o 
  -1  19   5     1266.36     1358.03    191.95 o 
   1  19   5    13802.71    14576.75    471.76 o 
   3  19   5      974.17     1061.31    180.35 o 
   5  19   5     8549.71     9138.47    522.81 o 
   7  19   5     1098.47      894.73    194.30 o 
   9  19   5     4782.68     5610.11    502.70 o 
  11  19   5     1384.02     1598.58    341.83 o 
 -10  20   5     2881.34     2022.95    192.44 o 
  -8  20   5      138.53       66.76    106.01 o 
  -6  20   5     3828.22     3789.01    198.33 o 
  -4  20   5      740.47      729.43    170.62 o 
  -2  20   5     2502.87     2729.97    248.82 o 
   0  20   5      366.83      582.70    166.95 o 
   2  20   5      917.61      796.70    180.35 o 
   4  20   5      746.31      728.32    301.62 o 
   6  20   5       76.95      -29.13    138.49 o 
   8  20   5     1310.80     1165.63    211.13 o 
  10  20   5        2.60      221.19    261.40 o 
  -9  21   5      895.97      680.65    156.05 o 
  -7  21   5      778.44      822.84    135.29 o 
  -5  21   5      544.25      591.08    124.21 o 
  -3  21   5     1225.53      991.37    191.55 o 
  -1  21   5     3283.56     3247.98    276.99 o 
   1  21   5     2407.23     2770.77    306.65 o 
   3  21   5     1503.92     1562.28    226.21 o 
   5  21   5      201.22      139.16    155.92 o 
   7  21   5      398.14      404.97    177.30 o 
  -8  22   5      295.33      141.37    116.14 o 
  -6  22   5     5082.88     5838.06    544.26 o 
  -4  22   5      486.52      291.56    241.30 o 
  -2  22   5     5056.20     5070.25    337.18 o 
   0  22   5      893.52      731.91    216.16 o 
   2  22   5     3100.77     3249.30    287.33 o 
   4  22   5     1942.29     2447.87    264.82 o 
   6  22   5      871.16      457.46    256.38 o 
  -5  23   5      113.33      539.74    201.77 o 
  -3  23   5      840.94      736.09    197.54 o 
  -1  23   5      536.91      520.65    301.62 o 
   1  23   5     1599.29     1583.37    245.19 o 
   3  23   5      139.23      213.44    170.18 o 
 -20   0   6     3018.89     3177.05    382.05 o 
 -18   0   6     4778.84     5318.54    422.27 o 
 -16   0   6     4808.67     5358.76    392.10 o 
 -14   0   6     1657.17     1880.09    231.24 o 
 -12   0   6    58584.36    60072.41   1347.23 o 
 -10   0   6     9352.04     9851.51    286.54 o 
  -8   0   6   111841.08   107811.47   1418.17 o 
  -6   0   6      300.38      448.40    140.76 o 
  -4   0   6   148086.77   169539.94   3006.13 o 
  -2   0   6    32190.73    35681.51    814.37 o 
   0   0   6    27114.35    28255.16    459.48 o 
   2   0   6    76257.32    60325.96    837.44 o 
   4   0   6      137.37     1069.71    100.54 o 
   6   0   6   314385.38   310838.50   3739.37 o 
   8   0   6     5339.29     4958.20    194.63 o 
  10   0   6    62989.20    59439.01   1337.18 o 
  12   0   6     3276.39     2714.57    271.46 o 
  14   0   6    15319.94    15804.83    653.51 o 
  16   0   6      424.40      492.64    221.19 o 
  18   0   6     2292.67     2614.03    351.89 o 
 -19   1   6     2634.35     2586.80    241.40 o 
 -17   1   6      199.35      144.11    138.49 o 
 -15   1   6     5867.37     6123.27    277.26 o 
 -13   1   6      193.57        2.41    105.57 o 
 -11   1   6    10572.05    11354.21    321.73 o 
  -9   1   6    12216.57    13397.95    213.31 o 
  -7   1   6     1018.59     1045.04     63.70 o 
  -5   1   6     1201.63     1041.19     85.31 o 
  -3   1   6    23626.12    20970.82    307.10 o 
  -1   1   6     4872.63     4128.63     98.77 o 
   1   1   6     1661.39     2262.44     76.48 o 
   3   1   6    15145.60    15727.41    224.08 o 
   5   1   6     4568.39     3713.74    113.02 o 
   7   1   6    57561.84    59727.07    808.30 o 
   9   1   6     4940.56     5047.92    143.16 o 
  11   1   6     3625.18     3776.28    209.63 o 
  13   1   6    12242.28    11969.50    383.90 o 
  15   1   6       47.08      132.60    131.38 o 
  17   1   6     1782.21     1467.95    202.52 o 
  19   1   6        4.53        4.37    163.05 o 
 -20   2   6      210.40      103.44    161.83 o 
 -18   2   6      692.02      661.38    163.05 o 
 -16   2   6      563.31      491.36    138.49 o 
 -14   2   6      667.42      442.16    120.23 o 
 -12   2   6    13495.25    13955.87    638.43 o 
 -10   2   6     8000.10     8681.16    169.50 o 
  -8   2   6    17978.61    17955.24    274.27 o 
  -6   2   6     8097.77    11327.83    319.85 o 
  -4   2   6    40566.11    37046.88    475.48 o 
  -2   2   6     2968.30     2934.65     97.46 o 
   0   2   6     1405.57      945.71     61.13 o 
   2   2   6    16755.36    15858.13    220.91 o 
   4   2   6    19545.60    15390.00    227.10 o 
   6   2   6    43887.22    39841.93    451.11 o 
   8   2   6    15795.20    16796.22    284.74 o 
  10   2   6    12156.51    11389.22    346.86 o 
  12   2   6     1130.64     1316.46    155.92 o 
  14   2   6     1586.64     1852.56    191.55 o 
  16   2   6       87.91       24.70    180.97 o 
  18   2   6      998.21      789.79    191.95 o 
 -19   3   6     4467.57     4645.17    540.24 o 
 -17   3   6      641.28      538.79    124.22 o 
 -15   3   6    28138.88    28694.93    559.48 o 
 -13   3   6     1699.52     1838.63    136.79 o 
 -11   3   6    29535.85    29754.16    388.49 o 
  -9   3   6    26413.65    28239.99    319.93 o 
  -7   3   6    25082.56    23116.86    270.01 o 
  -5   3   6    85410.04    78247.20    740.41 o 
  -3   3   6     4677.71     4029.08    121.02 o 
  -1   3   6    25090.85    21482.02    301.85 o 
   1   3   6     6811.41     7301.58    152.37 o 
   3   3   6    85768.87    89956.97    847.45 o 
   5   3   6     6540.21     4836.83    104.71 o 
   7   3   6    58488.40    63737.14    704.27 o 
   9   3   6      655.67      677.00     60.79 o 
  11   3   6    11235.92    11831.00    284.31 o 
  13   3   6    11808.49    11784.82    440.40 o 
  15   3   6      162.80       -9.77    124.26 o 
  17   3   6     5971.34     6791.96    402.16 o 
  19   3   6       83.34      197.23    166.95 o 
 -20   4   6        4.43      -58.40    166.05 o 
 -18   4   6      326.33      119.93    118.81 o 
 -16   4   6     4571.89     4460.24    222.56 o 
 -14   4   6     2835.37     2734.32    237.06 o 
 -12   4   6    13383.55    12553.53    295.75 o 
 -10   4   6     2154.68     1798.76     81.65 o 
  -8   4   6    34431.04    33681.70    358.99 o 
  -6   4   6     4225.28     3569.91     98.76 o 
  -4   4   6    61233.60    68642.61   1685.88 o 
  -2   4   6    36700.37    48719.55    579.90 o 
   0   4   6     3393.23     4806.53    109.38 o 
   2   4   6     1491.28     1307.27     82.79 o 
   4   4   6     6057.38     5689.96    107.10 o 
   6   4   6    27051.22    25842.64    288.33 o 
   8   4   6      467.81      721.32     59.90 o 
  10   4   6       67.15      -17.90     54.95 o 
  12   4   6      487.35      646.91    104.16 o 
  14   4   6     4272.66     4393.87    210.85 o 
  16   4   6        7.45      -94.95    127.37 o 
  18   4   6      205.08      421.06    177.30 o 
 -19   5   6     2937.50     3058.27    532.86 o 
 -17   5   6      182.34      246.21    152.72 o 
 -15   5   6    14121.82    14528.23    360.16 o 
 -13   5   6     1549.37     1546.31    148.82 o 
 -11   5   6    11547.71    10906.85    214.41 o 
  -9   5   6      146.32       66.09     37.02 o 
  -7   5   6      381.01      187.44     38.53 o 
  -5   5   6     2646.65     3032.28    224.18 o 
  -3   5   6     2159.27     3037.20    110.84 o 
  -1   5   6    24898.60    29663.12    397.07 o 
   1   5   6    19652.82    26813.74    320.11 o 
   3   5   6    41194.99    44835.93    415.55 o 
   5   5   6      142.78      163.43     35.43 o 
   7   5   6     5171.25     5332.74    132.30 o 
   9   5   6     7492.32     7681.94    155.34 o 
  11   5   6     6951.02     6706.07    216.01 o 
  13   5   6      748.37      943.85    119.87 o 
  15   5   6      826.50      919.55    166.95 o 
  17   5   6     1081.79      757.89    177.30 o 
  19   5   6       67.22       64.51    170.18 o 
 -20   6   6     1236.11     1005.47    230.31 o 
 -18   6   6     1809.32     1715.28    236.27 o 
 -16   6   6     8014.76     7843.84    369.47 o 
 -14   6   6     1329.36     1119.38    170.18 o 
 -12   6   6    32315.02    33692.14    535.24 o 
 -10   6   6      243.79      380.64     53.43 o 
  -8   6   6    36205.09    32507.47    353.20 o 
  -6   6   6      117.11      150.90     34.46 o 
  -4   6   6   204620.19   205817.62   2077.56 o 
  -2   6   6    12310.73    13579.73    243.64 o 
   0   6   6    71131.27    64900.04    744.05 o 
   2   6   6    22196.01    20288.79    277.17 o 
   4   6   6     9899.45     8777.83    152.89 o 
   6   6   6    52119.63    50790.88    486.44 o 
   8   6   6     2470.81     2479.86     94.22 o 
  10   6   6    11134.58    11214.67    230.83 o 
  12   6   6       17.64      -93.66     71.44 o 
  14   6   6    15611.61    15392.92    454.99 o 
  16   6   6      205.09      287.02    206.11 o 
  18   6   6     2003.00     2584.20    457.46 o 
 -19   7   6      165.02      172.67    163.05 o 
 -17   7   6      649.39      455.99    170.18 o 
 -15   7   6      213.42      205.05    132.84 o 
 -13   7   6     1029.37      638.20    149.29 o 
 -11   7   6     1799.21     1835.55    250.17 o 
  -9   7   6     3272.17     3598.27    125.78 o 
  -7   7   6     7240.35     8688.64    161.24 o 
  -5   7   6      317.85      239.71     54.88 o 
  -3   7   6    15110.63    15594.62    277.75 o 
  -1   7   6    50805.73    49233.48    788.94 o 
   1   7   6     6834.58     7209.52    161.08 o 
   3   7   6     6759.15     5903.32    117.00 o 
   5   7   6      111.99      188.10     41.54 o 
   7   7   6     7488.54     8101.46    160.66 o 
   9   7   6     1706.32     2032.86     91.84 o 
  11   7   6      605.67      518.60     92.51 o 
  13   7   6     3698.65     3426.30    183.38 o 
  15   7   6       26.91      -32.12    127.37 o 
  17   7   6      543.43      616.92    201.08 o 
 -18   8   6     1707.28     1818.30    248.82 o 
 -16   8   6     1752.42     1883.17    236.27 o 
 -14   8   6     1330.03     1390.71    331.78 o 
 -12   8   6     2054.84     2062.97    492.64 o 
 -10   8   6     3189.71     3525.75    139.11 o 
  -8   8   6    29904.54    34686.36    446.59 o 
  -6   8   6     1152.01      923.39     85.00 o 
  -4   8   6    72430.43    80884.27   1000.07 o 
  -2   8   6    13930.47    13268.41    256.08 o 
   0   8   6    32170.02    33504.59    460.46 o 
   2   8   6    13141.93    12097.72    202.12 o 
   4   8   6     2212.38     2134.60     82.12 o 
   6   8   6    15346.32    14398.59    223.07 o 
   8   8   6     2986.69     3071.32    108.95 o 
  10   8   6     8864.96     9093.56    211.53 o 
  12   8   6       83.41      -35.57     93.69 o 
  14   8   6     3354.03     3392.98    306.65 o 
  16   8   6      962.06     1112.66    241.30 o 
  18   8   6      804.88      868.08    276.48 o 
 -19   9   6     5080.32     5284.41    362.57 o 
 -17   9   6      765.89      694.84    191.55 o 
 -15   9   6    11045.87    12557.91    462.10 o 
 -13   9   6      230.36      321.73    135.08 o 
 -11   9   6    21958.69    22789.77    527.85 o 
  -9   9   6     2439.77     2295.13    119.62 o 
  -7   9   6    32326.71    30744.34    469.66 o 
  -5   9   6    14938.36    14059.79    278.14 o 
  -3   9   6     1034.59      977.77    149.89 o 
  -1   9   6    76104.55    76239.34    886.60 o 
   1   9   6      954.91      923.82     67.95 o 
   3   9   6    64764.44    63939.47    659.91 o 
   5   9   6     5960.25     6132.83    134.61 o 
   7   9   6    21871.26    22777.57    290.96 o 
   9   9   6     4655.79     4821.11    177.48 o 
  11   9   6     4313.31     4048.92    182.63 o 
  13   9   6    11637.88    12156.60    397.93 o 
  15   9   6      496.42      472.54    159.84 o 
  17   9   6     4001.82     4060.73    814.37 o 
 -18  10   6      300.85      377.02    177.73 o 
 -16  10   6      903.33      789.33    181.18 o 
 -14  10   6       56.36        7.34    131.38 o 
 -12  10   6     3582.22     3681.99    182.94 o 
 -10  10   6     1771.18     1441.02    108.61 o 
  -8  10   6     4760.91     4640.18    158.29 o 
  -6  10   6     1752.83     2084.49    125.68 o 
  -4  10   6     8363.43     8449.92    214.28 o 
  -2  10   6       65.38       27.79     45.71 o 
   0  10   6     7466.83     8700.51    216.01 o 
   2  10   6      258.47      311.28     69.66 o 
   4  10   6     1658.62     1784.93    123.13 o 
   6  10   6     7262.64     7143.95    153.27 o 
   8  10   6     1033.86      943.64     77.46 o 
  10  10   6     1735.97     1958.86    120.15 o 
  12  10   6        0.22      -30.16    106.64 o 
  14  10   6     2138.62     1878.21    205.80 o 
  16  10   6      747.53      535.23    296.59 o 
 -17  11   6      221.86      297.93    306.65 o 
 -15  11   6     5085.41     5480.15    387.08 o 
 -13  11   6     1941.14     2123.28    221.83 o 
 -11  11   6     2436.56     2262.67    155.02 o 
  -9  11   6    10785.11    10374.42    240.21 o 
  -7  11   6     7694.46     7437.14    237.63 o 
  -5  11   6     7005.00     6316.00    195.01 o 
  -3  11   6      501.34      498.01     76.43 o 
  -1  11   6    16036.03    14703.63    318.80 o 
   1  11   6    21790.56    22986.43    489.92 o 
   3  11   6    32468.46    33176.99    421.98 o 
   5  11   6     1809.76     1694.34     85.51 o 
   7  11   6     3929.15     3956.51    126.25 o 
   9  11   6     1449.67     1240.19    102.17 o 
  11  11   6     2405.42     2764.73    145.89 o 
  13  11   6     5064.21     4662.78    377.02 o 
  15  11   6      808.60      787.74    181.18 o 
  17  11   6     1360.11     1169.29    392.10 o 
 -18  12   6     1555.99     1318.84    241.40 o 
 -16  12   6     3842.94     3940.74    397.13 o 
 -14  12   6     1510.50     1437.49    205.80 o 
 -12  12   6    22407.66    22835.63    481.78 o 
 -10  12   6      101.58      106.97     89.45 o 
  -8  12   6    15469.72    15985.89    302.68 o 
  -6  12   6      869.38      931.54    100.51 o 
  -4  12   6    38143.36    38699.11    941.12 o 
  -2  12   6     5290.31     4934.82    177.56 o 
   0  12   6    15054.22    14094.26    375.98 o 
   2  12   6    16887.05    16320.73    408.36 o 
   4  12   6    12544.30    12623.73    212.89 o 
   6  12   6    24770.36    25974.35    332.79 o 
   8  12   6      494.46      421.32     69.53 o 
  10  12   6    15747.67    16721.71    321.59 o 
  12  12   6       48.62       89.37    125.61 o 
  14  12   6     5670.77     6129.70    532.86 o 
  16  12   6      122.73       81.77    206.11 o 
 -17  13   6        2.78      -36.24    170.18 o 
 -15  13   6     1043.34     1395.67    301.62 o 
 -13  13   6      490.66      361.94    170.92 o 
 -11  13   6      272.26       91.89    122.90 o 
  -9  13   6     2632.69     2774.94    145.81 o 
  -7  13   6        9.90       19.07     75.01 o 
  -5  13   6     4016.92     4019.96    265.03 o 
  -3  13   6     4104.04     4328.40    216.79 o 
  -1  13   6      368.55      477.56    176.54 o 
   1  13   6      799.21      766.09    127.37 o 
   3  13   6     2098.65     2271.97    174.07 o 
   5  13   6       64.51       12.20     56.27 o 
   7  13   6     1656.02     1472.87     95.40 o 
   9  13   6      629.84      755.53    102.41 o 
  11  13   6       51.19      -35.76     98.34 o 
  13  13   6       81.98      -74.18    130.23 o 
  15  13   6      134.52      103.60    246.32 o 
 -16  14   6     1339.89     1279.98    223.18 o 
 -14  14   6     3385.16     3899.46    598.21 o 
 -12  14   6     5950.92     6030.30    411.84 o 
 -10  14   6     2596.88     2014.91    159.74 o 
  -8  14   6    16585.18    15317.75    309.18 o 
  -6  14   6     2099.06     1921.19    182.68 o 
  -4  14   6    11613.27    11602.92    287.23 o 
  -2  14   6     5893.70     6047.27    212.17 o 
   0  14   6     3733.81     3611.69    231.24 o 
   2  14   6    22259.96    22460.82   1241.66 o 
   4  14   6      694.01      603.18    127.37 o 
   6  14   6     6543.51     6575.48    197.27 o 
   8  14   6     1810.65     1796.16    137.39 o 
  10  14   6     5841.87     6012.81    246.79 o 
  12  14   6      121.28       55.30    141.65 o 
  14  14   6     2184.35     2198.17    241.40 o 
 -15  15   6     9321.98     9417.56    517.78 o 
 -13  15   6     1816.26     1708.75    221.83 o 
 -11  15   6     3249.47     3856.55    349.33 o 
  -9  15   6     6025.22     6237.70    210.95 o 
  -7  15   6     2840.98     2854.70    175.64 o 
  -5  15   6    20244.92    19181.41    540.66 o 
  -3  15   6     6102.94     6491.92    229.64 o 
  -1  15   6     8274.21     8525.53    824.42 o 
   1  15   6     1607.01     1964.66    618.32 o 
   3  15   6    24536.15    24968.11    571.47 o 
   5  15   6       23.22     -104.85     74.25 o 
   7  15   6    11877.89    12583.17    279.73 o 
   9  15   6     7064.61     7811.98    276.99 o 
  11  15   6      941.60     1064.27    152.85 o 
  13  15   6     1837.68     2121.39    311.67 o 
 -14  16   6      112.73      241.09    176.03 o 
 -12  16   6     1647.34     1719.26    232.24 o 
 -10  16   6     1448.73     1357.85    196.82 o 
  -8  16   6      111.43      137.57     86.89 o 
  -6  16   6        8.51       62.76     95.90 o 
  -4  16   6     2433.49     2807.16    220.88 o 
  -2  16   6       57.74       45.38     86.68 o 
   0  16   6     3122.94     2336.19    202.52 o 
   2  16   6       43.35      100.54    106.64 o 
   4  16   6      209.12      160.86    113.75 o 
   6  16   6       31.14     -161.98    109.27 o 
   8  16   6     1776.68     1800.56    158.18 o 
  10  16   6       42.31     -139.77    144.57 o 
  12  16   6        7.24      120.65    201.08 o 
  14  16   6       10.60     -160.86    191.03 o 
 -13  17   6      529.42      657.46    197.54 o 
 -11  17   6     3045.92     3065.28    207.89 o 
  -9  17   6     1693.90     1889.45    149.98 o 
  -7  17   6     6001.62     6644.26    233.64 o 
  -5  17   6     7504.33     7823.15    269.75 o 
  -3  17   6     4607.73     5137.95    219.97 o 
  -1  17   6      692.19      584.63    175.94 o 
   1  17   6      396.38      297.00    131.38 o 
   3  17   6     8452.75     7854.04    698.75 o 
   5  17   6     1681.79     1684.39    191.55 o 
   7  17   6     6367.76     6436.70    358.34 o 
   9  17   6     7074.05     6545.13    502.70 o 
  11  17   6     1542.10     2221.93    351.89 o 
 -12  18   6     3432.53     3771.13    236.96 o 
 -10  18   6        7.32       15.34    112.13 o 
  -8  18   6     9833.22     9909.27    278.75 o 
  -6  18   6       18.84       57.54    138.10 o 
  -4  18   6    17491.86    18094.30    455.66 o 
  -2  18   6      318.34       89.62    124.26 o 
   0  18   6     7805.19     7860.23    344.30 o 
   2  18   6     3105.84     3227.32    244.57 o 
   4  18   6     1422.23     1468.19    191.55 o 
   6  18   6     5376.43     6066.43    314.87 o 
   8  18   6      251.80       40.22    221.19 o 
  10  18   6     5531.80     5750.86    492.64 o 
 -11  19   6       18.49       17.70    123.22 o 
  -9  19   6        0.66      -10.99    113.45 o 
  -7  19   6       32.30      -10.99     94.71 o 
  -5  19   6       17.47      -43.49     98.34 o 
  -3  19   6      697.04      838.63    231.24 o 
  -1  19   6      233.92      209.07    138.49 o 
   1  19   6      222.68      215.44    148.79 o 
   3  19   6      619.71      452.43    165.89 o 
   5  19   6      387.57       99.53    211.13 o 
   7  19   6       21.81      -34.54    138.49 o 
   9  19   6       72.19      261.40    241.30 o 
  11  19   6       68.22      191.03    251.35 o 
 -10  20   6      257.33      275.19    139.07 o 
  -8  20   6     3998.96     3994.44    242.34 o 
  -6  20   6      576.58      472.43    119.18 o 
  -4  20   6     6555.58     6643.09    343.43 o 
  -2  20   6     1087.14     1112.95    190.37 o 
   0  20   6     5524.91     5400.37    318.97 o 
   2  20   6     1800.11     1644.23    437.35 o 
   4  20   6     1348.91     1425.12    211.13 o 
   6  20   6      877.46      710.74    183.20 o 
   8  20   6      452.42      452.43    261.40 o 
  -9  21   6      842.66      739.62    162.32 o 
  -7  21   6     2126.44     2013.23    170.10 o 
  -5  21   6     2107.20     2145.11    195.37 o 
  -3  21   6       16.18       45.49    141.65 o 
  -1  21   6     5162.63     4629.57    452.43 o 
   1  21   6       79.74       70.61    170.92 o 
   3  21   6     3313.27     3646.58    294.46 o 
   5  21   6      186.12      276.48    166.66 o 
   7  21   6      943.52     1211.04    208.91 o 
  -6  22   6      413.81      596.81    135.99 o 
  -4  22   6        2.01      -40.46    216.16 o 
  -2  22   6      401.56      163.54    159.84 o 
   0  22   6      221.20      236.27    170.62 o 
   2  22   6      315.75      459.72    178.69 o 
   4  22   6      121.17       -2.63    186.00 o 
   6  22   6       32.75      -77.69    154.47 o 
  -3  23   6     1174.03     1092.60    392.10 o 
  -1  23   6     2737.47     3332.44    305.45 o 
   1  23   6      541.03      858.95    216.74 o 
   3  23   6     3155.45     3383.63    304.71 o 
 -19   1   7      129.24       54.71    152.72 o 
 -17   1   7    14684.13    16092.42    552.97 o 
 -15   1   7      166.96      164.63    113.08 o 
 -13   1   7    11057.22    10225.91    330.06 o 
 -11   1   7     8922.22     9316.01    294.46 o 
  -9   1   7    55737.73    58092.71    611.53 o 
  -7   1   7    34844.35    33413.39    400.79 o 
  -5   1   7     7807.45     7082.00    223.86 o 
  -3   1   7    86585.38    85955.05    947.44 o 
  -1   1   7     4147.13     4626.70    114.09 o 
   1   1   7    37790.31    39334.90    473.08 o 
   3   1   7       98.62       29.39     32.39 o 
   5   1   7    70900.98    80665.45    797.86 o 
   7   1   7    12971.92    15705.43    257.61 o 
   9   1   7     7698.51     8987.49    211.87 o 
  11   1   7     4423.22     4281.41    407.19 o 
  13   1   7     1806.54     1735.77    191.03 o 
  15   1   7    10362.61    10429.15    452.43 o 
  17   1   7       43.97       79.21    145.61 o 
  19   1   7     2270.98     2395.47    442.37 o 
 -20   2   7     2628.81     2785.20    214.82 o 
 -18   2   7     1124.73     1247.64    162.32 o 
 -16   2   7     2265.69     2618.04    246.32 o 
 -14   2   7    11739.41    11885.12    371.97 o 
 -12   2   7      877.45      684.21    186.00 o 
 -10   2   7    42498.37    39499.90    459.60 o 
  -8   2   7     4349.59     4768.41    129.75 o 
  -6   2   7    51863.55    49263.69    534.03 o 
  -4   2   7     6709.96     9020.10    197.79 o 
  -2   2   7    42686.59    46151.83    559.86 o 
   0   2   7    66505.51    70377.15    600.39 o 
   2   2   7      359.60      188.25     38.38 o 
   4   2   7    71926.05    63570.04    654.48 o 
   6   2   7     6908.68     8626.10    180.87 o 
   8   2   7    70481.05    65096.47    689.69 o 
  10   2   7     1366.51     1319.97    186.00 o 
  12   2   7    11619.28    10716.49    358.96 o 
  14   2   7      690.91      627.98    148.79 o 
  16   2   7     2254.56     2400.82    673.62 o 
  18   2   7     1184.78      743.39    188.29 o 
 -19   3   7        0.74      -12.25    119.60 o 
 -17   3   7      842.50      561.07    128.36 o 
 -15   3   7      780.40      834.11    130.96 o 
 -13   3   7      228.93      201.09     84.17 o 
 -11   3   7      619.13      761.47     75.86 o 
  -9   3   7     8082.98     7295.25    148.83 o 
  -7   3   7      727.35     1167.85     69.49 o 
  -5   3   7    15726.33    17252.52    242.15 o 
  -3   3   7     2419.28     1451.34     82.76 o 
  -1   3   7       90.03        9.05     23.66 o 
   1   3   7       64.55      194.95     43.53 o 
   3   3   7    15698.85    19516.21    271.13 o 
   5   3   7     2219.83     1950.25     75.50 o 
   7   3   7    23328.13    26672.75    310.44 o 
   9   3   7     1187.18     1630.14     91.63 o 
  11   3   7      593.66      615.67     95.90 o 
  13   3   7     1825.63     1990.73    191.95 o 
  15   3   7      139.59       99.68    124.26 o 
  17   3   7      207.65     -103.56    231.24 o 
  19   3   7        0.14     -140.98    159.84 o 
 -20   4   7     1933.40     1856.45    252.30 o 
 -18   4   7     2656.97     2575.99    301.62 o 
 -16   4   7     2906.39     2889.21    289.99 o 
 -14   4   7    18334.47    18940.02    403.47 o 
 -12   4   7     3198.26     3661.44    174.60 o 
 -10   4   7    37679.10    39110.99    421.03 o 
  -8   4   7      345.77      259.93     43.31 o 
  -6   4   7    41101.75    44462.24    479.64 o 
  -4   4   7     1485.33     1278.27     82.63 o 
  -2   4   7    52148.20    53057.39   1038.57 o 
   0   4   7    17958.01    15610.62    341.94 o 
   2   4   7    19785.02    18271.50    259.74 o 
   4   4   7    50133.90    43944.98    488.02 o 
   6   4   7     2484.42     2307.98    113.05 o 
   8   4   7    60027.37    57094.89    548.32 o 
  10   4   7       72.07      174.64     62.78 o 
  12   4   7     4998.67     4729.86    252.30 o 
  14   4   7     1820.26     1412.60    177.73 o 
  16   4   7     3383.39     3261.23    296.59 o 
  18   4   7      923.24      820.21    195.41 o 
 -19   5   7      397.44      518.40    377.02 o 
 -17   5   7     1908.27     1804.90    220.39 o 
 -15   5   7      313.43      502.47    155.92 o 
 -13   5   7    17649.34    18367.33    381.76 o 
 -11   5   7     6587.04     6467.82    170.76 o 
  -9   5   7     5737.35     5811.68    134.92 o 
  -7   5   7     8358.82     7840.91    169.79 o 
  -5   5   7     5000.69     4176.66    142.62 o 
  -3   5   7   236254.31   235798.59   2358.99 o 
  -1   5   7     8250.15    11047.87    237.31 o 
   1   5   7    19484.03    16010.98    232.91 o 
   3   5   7     9083.52     9335.67    176.76 o 
   5   5   7    37653.56    37673.06    381.22 o 
   7   5   7     1487.82     1673.56     78.84 o 
   9   5   7     5480.36     5170.60    131.87 o 
  11   5   7     3706.64     3960.97    175.64 o 
  13   5   7      641.28      750.67    149.29 o 
  15   5   7     5730.52     6548.39    588.16 o 
  17   5   7        2.40     -107.50    138.49 o 
 -20   6   7       40.54      -80.87    196.05 o 
 -18   6   7      803.94      939.35    198.68 o 
 -16   6   7      312.62      246.69    145.61 o 
 -14   6   7      205.32       53.01    117.14 o 
 -12   6   7     2559.81     2706.91    213.28 o 
 -10   6   7      148.19      103.59     48.96 o 
  -8   6   7      439.22     1005.92     65.14 o 
  -6   6   7      364.67      420.31     61.84 o 
  -4   6   7     6494.14     7445.49    188.47 o 
  -2   6   7    23138.82    19980.45    392.10 o 
   0   6   7    10992.48     8664.44    190.77 o 
   2   6   7     3017.42     2065.43     85.81 o 
   4   6   7       44.16       28.90     30.95 o 
   6   6   7       27.22      -48.94     34.25 o 
   8   6   7     1757.61     1846.75     84.37 o 
  10   6   7        5.13      -82.43     54.95 o 
  12   6   7        6.63       88.06    102.90 o 
  14   6   7        6.27      232.33    131.38 o 
  16   6   7      186.62      316.70    155.92 o 
  18   6   7       21.22      -60.32    156.40 o 
 -19   7   7     1458.49     1414.20    230.97 o 
 -17   7   7     6136.80     6150.65    355.25 o 
 -15   7   7     2440.49     2327.10    230.97 o 
 -13   7   7    17859.98    17958.97    511.72 o 
 -11   7   7    10840.80    10895.17    449.47 o 
  -9   7   7    13650.38    12602.07    246.52 o 
  -7   7   7    10367.24     9110.27    225.79 o 
  -5   7   7    25353.68    26580.76    409.44 o 
  -3   7   7   169423.17   176850.72   2226.28 o 
  -1   7   7     1206.95     1768.46     96.04 o 
   1   7   7    73175.10    78527.91    774.45 o 
   3   7   7      482.34      620.44     49.06 o 
   5   7   7    43588.41    42505.59    426.04 o 
   7   7   7     6970.50     7083.03    148.35 o 
   9   7   7    15704.85    16229.19    445.60 o 
  11   7   7     6605.89     6761.35    452.43 o 
  13   7   7     1480.54     1210.43    170.18 o 
  15   7   7     5984.99     5911.25    309.19 o 
  17   7   7      355.74      228.78    159.84 o 
 -18   8   7     1849.82     1752.67    241.40 o 
 -16   8   7     1350.24     1270.06    209.63 o 
 -14   8   7     4066.93     3413.38    259.41 o 
 -12   8   7     2941.55     2538.97    266.43 o 
 -10   8   7    25552.74    24420.26    371.73 o 
  -8   8   7     2425.34     2723.53    172.73 o 
  -6   8   7    13880.40    13287.58    364.05 o 
  -4   8   7     7254.80     7688.75    198.24 o 
  -2   8   7    40241.41    39313.24    671.17 o 
   0   8   7    14305.30    14739.83    277.71 o 
   2   8   7    13415.30    14602.09    233.78 o 
   4   8   7    51457.54    52901.00    506.87 o 
   6   8   7      156.72       85.47     42.63 o 
   8   8   7    17657.02    17396.29    255.08 o 
  10   8   7     6511.41     7516.17    591.05 o 
  12   8   7    12104.31    12543.60    397.36 o 
  14   8   7      237.63      172.50    134.51 o 
  16   8   7     1707.94     1183.50    194.63 o 
  18   8   7      621.79      611.82    221.19 o 
 -19   9   7       25.38     -127.86    161.67 o 
 -17   9   7       88.68       60.32    221.19 o 
 -15   9   7      570.84      514.67    216.16 o 
 -13   9   7       23.84       10.05    113.75 o 
 -11   9   7     3586.90     3545.76    179.64 o 
  -9   9   7     1994.77     2152.04    120.38 o 
  -7   9   7     2723.40     2591.70    136.37 o 
  -5   9   7    16672.44    16505.99    314.08 o 
  -3   9   7     6118.96     5714.46    175.21 o 
  -1   9   7     4624.41     5330.60    168.34 o 
   1   9   7      557.16      592.76     61.59 o 
   3   9   7       51.46       14.37     46.71 o 
   5   9   7      517.25      580.11     58.06 o 
   7   9   7     1083.20     1099.34     76.97 o 
   9   9   7     2159.25     1787.29     96.72 o 
  11   9   7       99.62      -80.43     99.53 o 
  13   9   7       36.81       45.24    127.97 o 
  15   9   7       33.17      116.27    138.49 o 
  17   9   7      183.82      107.17    155.92 o 
 -18  10   7     1154.21     1077.57    227.50 o 
 -16  10   7     2896.70     2936.62    270.15 o 
 -14  10   7     8206.77     9127.15    390.23 o 
 -12  10   7      449.44      420.11    103.19 o 
 -10  10   7    28750.86    28894.66    432.07 o 
  -8  10   7       46.50       49.98     65.62 o 
  -6  10   7    43215.73    44536.85    620.41 o 
  -4  10   7     9456.14     9784.21    238.22 o 
  -2  10   7    26173.60    26341.66    418.00 o 
   0  10   7    21572.53    21266.43    500.56 o 
   2  10   7    14762.94    14739.45    245.14 o 
   4  10   7    31445.47    30259.63    347.30 o 
   6  10   7     1061.49     1375.29     81.22 o 
   8  10   7    21431.69    22711.55    421.30 o 
  10  10   7      191.88      199.27    118.91 o 
  12  10   7     9823.77    10723.53    379.10 o 
  14  10   7      492.62       90.49    135.08 o 
  16  10   7     1582.55     1507.97    214.65 o 
 -17  11   7     4806.82     5271.74    568.05 o 
 -15  11   7       17.31      -72.89    141.65 o 
 -13  11   7     5940.13     6388.48    351.89 o 
 -11  11   7      384.57      365.43    102.01 o 
  -9  11   7    28055.92    26053.38    406.45 o 
  -7  11   7     1305.89     1392.31    112.13 o 
  -5  11   7      320.59      336.32     78.29 o 
  -3  11   7    35266.72    33715.60    747.74 o 
  -1  11   7      248.71      181.86     67.55 o 
   1  11   7    37445.06    36041.43    671.12 o 
   3  11   7       11.69        1.89     51.95 o 
   5  11   7    15447.05    15358.36    345.45 o 
   7  11   7      904.52      728.35     93.95 o 
   9  11   7      273.06      189.94     92.51 o 
  11  11   7      566.76      448.72    132.84 o 
  13  11   7      328.05      194.54    141.65 o 
  15  11   7     1729.04     1587.39    219.01 o 
 -16  12   7      198.08      387.08    177.73 o 
 -14  12   7       38.33     -178.18    127.37 o 
 -12  12   7      512.66      514.80    123.71 o 
 -10  12   7    15821.22    16156.05    369.06 o 
  -8  12   7     8861.44     8683.03    255.27 o 
  -6  12   7      414.84      400.48     85.80 o 
  -4  12   7       34.74      -21.54     57.47 o 
  -2  12   7      630.46      545.15     88.21 o 
   0  12   7     3211.61     3294.81    201.77 o 
   2  12   7      660.58      662.76    120.23 o 
   4  12   7      544.95      606.22     79.35 o 
   6  12   7     1349.67     1296.85     88.48 o 
   8  12   7      291.49      244.05     76.83 o 
  10  12   7      550.86      831.08    128.45 o 
  12  12   7      632.80      631.22    155.92 o 
  14  12   7      584.52      641.84    177.30 o 
  16  12   7       87.97      142.04    166.05 o 
 -17  13   7     6631.86     6440.92    412.21 o 
 -15  13   7     1120.73     1296.86    231.24 o 
 -13  13   7     9292.71     9113.15    393.36 o 
 -11  13   7     8236.38     8293.93    379.02 o 
  -9  13   7     3329.79     3933.06    219.13 o 
  -7  13   7     6264.11     6168.19    220.13 o 
  -5  13   7      553.22      524.36     92.51 o 
  -3  13   7    12810.54    13201.05    303.95 o 
  -1  13   7      265.01      229.65     76.78 o 
   1  13   7    34216.93    33241.79    660.13 o 
   3  13   7     1342.88     1075.43    140.06 o 
   5  13   7    25354.21    25146.53    388.02 o 
   7  13   7     3364.44     3749.53    137.78 o 
   9  13   7     2805.04     3318.41    189.97 o 
  11  13   7     2171.55     2408.22    180.22 o 
  13  13   7      902.84     1099.62    194.63 o 
  15  13   7     3067.51     3323.36    276.17 o 
 -16  14   7      780.51      428.12    194.63 o 
 -14  14   7     3490.37     3668.23    294.46 o 
 -12  14   7      225.80      240.04    113.88 o 
 -10  14   7     8815.89     8629.74    280.59 o 
  -8  14   7      101.63       59.94     76.31 o 
  -6  14   7      848.23      938.58    117.38 o 
  -4  14   7       35.64      106.36     76.78 o 
  -2  14   7     2730.74     3018.64    171.20 o 
   0  14   7     3607.18     2803.83    281.51 o 
   2  14   7     1878.89     1701.49    170.18 o 
   4  14   7    11309.21    11238.63    361.73 o 
   6  14   7       33.05      -60.11     71.18 o 
   8  14   7    13949.83    15153.86    736.39 o 
  10  14   7       37.00       74.17    107.09 o 
  12  14   7     2773.14     2860.77    246.09 o 
  14  14   7        1.57       23.46    157.02 o 
 -15  15   7      608.38      510.52    191.55 o 
 -13  15   7      134.76      125.32    152.72 o 
 -11  15   7     3012.13     2784.44    187.38 o 
  -9  15   7     1520.38     1585.50    159.63 o 
  -7  15   7     4038.76     4038.38    200.53 o 
  -5  15   7    10625.58    11142.54    311.08 o 
  -3  15   7       47.56       72.34     82.63 o 
  -1  15   7     9770.25     9983.58    358.54 o 
   1  15   7     1773.61     1874.80    251.35 o 
   3  15   7      481.78      413.57    131.38 o 
   5  15   7      703.71      586.96    134.51 o 
   7  15   7      971.52      742.31    132.50 o 
   9  15   7     1526.05     2100.20    233.31 o 
  11  15   7      185.05       53.54    152.72 o 
  13  15   7      182.50      194.38    168.85 o 
 -14  16   7     3711.40     3739.34    311.67 o 
 -12  16   7      801.23      726.42    143.38 o 
 -10  16   7     8288.79     8632.01    292.28 o 
  -8  16   7     1532.16     1437.31    132.01 o 
  -6  16   7    32520.21    32402.91    686.99 o 
  -4  16   7     1791.27     1759.61    151.49 o 
  -2  16   7    11126.16    10974.62    306.66 o 
   0  16   7    13291.14    14067.48    769.13 o 
   2  16   7     3052.35     2594.95    216.05 o 
   4  16   7     9858.12     9951.47    364.83 o 
   6  16   7      785.49      792.09    196.05 o 
   8  16   7    21915.21    22961.76   1165.56 o 
  10  16   7      278.35      433.35    173.20 o 
 -13  17   7      906.46      721.73    197.54 o 
 -11  17   7      937.56      757.76    143.38 o 
  -9  17   7     1858.32     1586.61    145.52 o 
  -7  17   7     5583.91     5070.40    271.76 o 
  -5  17   7       89.92      -63.68     92.87 o 
  -3  17   7    11997.85    11302.29    542.28 o 
  -1  17   7       20.70      -20.11    241.30 o 
   1  17   7    10342.99    10556.22    390.23 o 
   3  17   7      365.36      234.77    130.23 o 
   5  17   7     4782.70     4802.74    281.98 o 
   7  17   7       71.62      -22.62    127.37 o 
   9  17   7      293.92      228.73    168.85 o 
  11  17   7      591.68      522.81    271.46 o 
 -12  18   7     1075.80      899.35    160.52 o 
 -10  18   7     1173.10      931.69    165.10 o 
  -8  18   7     1111.32     1184.29    134.81 o 
  -6  18   7     1422.08     1165.14    145.91 o 
  -4  18   7      642.15      631.32    144.06 o 
  -2  18   7     2277.49     2368.48    226.17 o 
   0  18   7     1489.24     1222.68    180.35 o 
   2  18   7      415.36      216.16    135.08 o 
   4  18   7      338.23      207.01    138.49 o 
   6  18   7     1705.98     1728.06    211.86 o 
   8  18   7     2584.00     1819.77    331.78 o 
  10  18   7      787.43      854.59    291.56 o 
 -11  19   7     1438.74     1085.71    169.04 o 
  -9  19   7     3863.69     3920.00    519.22 o 
  -7  19   7     5993.31     5820.89    233.78 o 
  -5  19   7     3274.35     3232.36    207.89 o 
  -3  19   7     8813.49     9534.07    389.27 o 
  -1  19   7      168.55      283.23    150.81 o 
   1  19   7    14097.48    13856.50    470.80 o 
   3  19   7      145.75       45.92    131.38 o 
   5  19   7     2727.68     2614.51    276.48 o 
   7  19   7     1200.36      914.75    497.67 o 
   9  19   7     2135.76     2614.03    392.10 o 
 -10  20   7     1114.79     1184.45    219.93 o 
  -8  20   7       23.93      -19.41    105.74 o 
  -6  20   7     3318.87     3286.65    220.42 o 
  -4  20   7       44.76      -30.16    135.08 o 
  -2  20   7      798.50      797.54    180.35 o 
   0  20   7       27.62      -78.26    131.38 o 
   2  20   7      799.05      466.04    276.48 o 
   4  20   7     1621.45     1920.31    542.91 o 
   6  20   7      573.02      421.45    171.47 o 
   8  20   7     1026.96      824.42    291.56 o 
  -9  21   7      413.78      167.48    142.88 o 
  -7  21   7     1212.38     1670.24    214.77 o 
  -5  21   7      396.34      322.48    135.97 o 
  -3  21   7      548.54      673.12    181.18 o 
  -1  21   7      693.75      607.88    183.20 o 
   1  21   7     1956.80     2077.58    238.90 o 
   3  21   7     1067.33     1130.91    205.80 o 
   5  21   7      164.88      128.47    157.02 o 
   7  21   7      377.29      191.03    166.05 o 
  -6  22   7     5583.53     6435.43    268.77 o 
  -4  22   7      379.88      332.20    175.94 o 
  -2  22   7     2837.46     2893.91    284.71 o 
   0  22   7     2082.74     2105.59    392.10 o 
   2  22   7     1680.10     1818.66    321.73 o 
   4  22   7     1720.17     1193.25    223.18 o 
  -3  23   7     1543.88     1258.87    230.97 o 
  -1  23   7       98.29       65.35    170.62 o 
   1  23   7     1492.40     1717.15    254.75 o 
 -20   0   8     3366.95     3709.91    402.16 o 
 -18   0   8    13082.49    14708.94    673.62 o 
 -16   0   8    24767.52    26421.81    864.64 o 
 -14   0   8      236.71      552.97    170.92 o 
 -12   0   8    35717.30    37068.95    965.18 o 
 -10   0   8     4999.55     5161.62    208.91 o 
  -8   0   8   137056.38   136330.19   1787.87 o 
  -6   0   8     3441.45     3569.16    241.30 o 
  -4   0   8    69318.93    74097.68   1538.26 o 
  -2   0   8    28493.00    27650.87    451.69 o 
   0   0   8    31319.71    34856.28    576.76 o 
   2   0   8    59935.86    53276.69    805.00 o 
   4   0   8    23829.23    20387.17    414.75 o 
   6   0   8    61618.62    51158.93    864.64 o 
   8   0   8     1040.94      613.95    106.64 o 
  10   0   8    39828.12    42578.52   1085.83 o 
  12   0   8     5548.85     4564.50    361.94 o 
  14   0   8    14305.92    14336.95    633.40 o 
  16   0   8     2979.39     2664.30    331.78 o 
  18   0   8      487.32      432.32    251.35 o 
 -19   1   8     3811.86     3604.80    273.64 o 
 -17   1   8      187.79      286.54    149.29 o 
 -15   1   8     3131.12     3046.71    216.74 o 
 -13   1   8      962.73     1076.11    141.65 o 
 -11   1   8     4546.49     4514.15    162.46 o 
  -9   1   8    10554.88    11098.86    211.93 o 
  -7   1   8     1272.48     1178.05    171.03 o 
  -5   1   8    57829.38    59058.32    722.48 o 
  -3   1   8       13.98        8.87     35.37 o 
  -1   1   8    13778.70    11990.95    164.45 o 
   1   1   8     3884.14     3845.80    112.64 o 
   3   1   8    36132.65    38977.65    453.49 o 
   5   1   8      369.72      171.33     49.27 o 
   7   1   8     5180.76     5547.28    195.91 o 
   9   1   8     1243.51     1509.05    103.03 o 
  11   1   8     7575.47     7419.88    298.59 o 
  13   1   8     6511.68     6652.37    305.70 o 
  15   1   8       23.99       65.35    127.97 o 
  17   1   8     1655.65     1297.04    206.17 o 
 -20   2   8      359.35      329.17    191.55 o 
 -18   2   8     1795.24     1675.03    373.48 o 
 -16   2   8     4402.70     4404.98    319.60 o 
 -14   2   8       16.32     -138.63     92.42 o 
 -12   2   8    11229.10    12439.83    824.42 o 
 -10   2   8     2531.15     3251.12    121.55 o 
  -8   2   8    28372.44    31252.61    355.94 o 
  -6   2   8      399.35      653.93     60.12 o 
  -4   2   8    35574.86    31857.86    452.33 o 
  -2   2   8     8131.65     7942.44    176.83 o 
   0   2   8    12678.68     9760.83    144.65 o 
   2   2   8    78211.35    76913.60    766.17 o 
   4   2   8     4860.78     4657.54    135.03 o 
   6   2   8     1304.02     1228.81     66.95 o 
   8   2   8     1561.10     1702.78    105.54 o 
  10   2   8    11352.70    11204.69    344.30 o 
  12   2   8       76.62      181.91    113.08 o 
  14   2   8      580.66      574.94    152.72 o 
  16   2   8      486.70      341.13    152.72 o 
  18   2   8      161.51       36.47    152.72 o 
 -19   3   8     5648.56     5662.05    358.54 o 
 -17   3   8       90.13      118.45    108.25 o 
 -15   3   8     8257.20     8181.73    411.82 o 
 -13   3   8     2408.68     2674.70    160.96 o 
 -11   3   8    19589.75    19864.23    312.90 o 
  -9   3   8    12126.86    10911.59    189.84 o 
  -7   3   8     1693.76     2020.28     90.79 o 
  -5   3   8   177903.45   183728.38   1902.83 o 
  -3   3   8      957.63     1188.77     97.73 o 
  -1   3   8   120741.64   121008.78   1097.73 o 
   1   3   8       69.10      300.93     44.51 o 
   3   3   8    78351.34    82849.87    822.02 o 
   5   3   8     6196.29     7319.39    170.10 o 
   7   3   8     8294.54     8616.61    162.05 o 
   9   3   8     8278.84     8609.06    185.28 o 
  11   3   8     2088.87     1859.59    206.11 o 
  13   3   8     7143.35     7295.68    319.68 o 
  15   3   8       58.29       33.61    124.26 o 
  17   3   8     4806.44     5041.40    312.56 o 
 -20   4   8       23.73       50.27    170.62 o 
 -18   4   8     1223.59     1191.97    207.47 o 
 -16   4   8       45.87       20.39    127.37 o 
 -14   4   8      354.59      314.75    103.19 o 
 -12   4   8    19503.79    20154.04    427.94 o 
 -10   4   8      399.60      532.43     62.56 o 
  -8   4   8     8705.69     7353.74    150.18 o 
  -6   4   8     2601.73     2323.38     96.04 o 
  -4   4   8    55056.37    58928.33    732.74 o 
  -2   4   8     7302.22     9247.73    198.79 o 
   0   4   8      911.75     1257.54     91.42 o 
   2   4   8     1379.82     1471.61     78.09 o 
   4   4   8       74.57      -15.00     39.74 o 
   6   4   8     3356.90     2863.86     92.20 o 
   8   4   8      459.73      444.21     58.18 o 
  10   4   8     3874.87     3622.65    168.34 o 
  12   4   8     1249.43     1151.13    163.51 o 
  14   4   8      306.76      267.11    131.38 o 
  16   4   8      171.21      203.78    144.57 o 
  18   4   8      175.85      129.83    241.30 o 
 -19   5   8      926.51      740.11    202.52 o 
 -17   5   8     1585.64     1521.41    220.39 o 
 -15   5   8     3116.89     3038.84    248.52 o 
 -13   5   8     1595.28     1714.67    188.29 o 
 -11   5   8     9531.51     8708.16    201.49 o 
  -9   5   8     5983.42     4366.76    123.89 o 
  -7   5   8      447.52      141.28     43.77 o 
  -5   5   8      243.07      263.02     41.07 o 
  -3   5   8    15578.22    16299.32    289.86 o 
  -1   5   8    44578.79    46796.81    489.69 o 
   1   5   8     5971.05     7888.79    162.27 o 
   3   5   8    12591.42    13293.24    226.70 o 
   5   5   8     1909.38     1970.29    102.58 o 
   7   5   8     9632.87     9556.30    171.38 o 
   9   5   8     3496.46     3779.38    138.97 o 
  11   5   8      532.48      332.09    117.14 o 
  13   5   8     2250.96     2701.97    220.04 o 
  15   5   8       24.14       59.78    131.38 o 
  17   5   8     1225.85     1698.43    220.04 o 
 -18   6   8     4680.03     5110.76    437.35 o 
 -16   6   8     8869.47     8267.64    383.90 o 
 -14   6   8     1112.02     1171.81    177.73 o 
 -12   6   8    30194.76    30938.69    682.49 o 
 -10   6   8     1999.53     2126.80    134.96 o 
  -8   6   8    62017.63    63545.00    662.11 o 
  -6   6   8     3949.22     4952.69    118.33 o 
  -4   6   8    66410.62    69803.90    831.25 o 
  -2   6   8     7013.58     7833.65    203.42 o 
   0   6   8     9515.97     8733.00    213.65 o 
   2   6   8    21500.61    19434.34    282.21 o 
   4   6   8      481.71      478.71     47.50 o 
   6   6   8    43282.23    44029.69    445.14 o 
   8   6   8     3685.05     3956.44    141.15 o 
  10   6   8     6347.41     6929.67    326.44 o 
  12   6   8     7341.05     7456.19    309.19 o 
  14   6   8     4935.48     5047.01    502.70 o 
  16   6   8      834.31      710.21    326.75 o 
  18   6   8     1135.46     1305.57    212.92 o 
 -19   7   8     1825.48     1685.85    241.71 o 
 -17   7   8      117.89      341.62    191.03 o 
 -15   7   8      375.72      377.88    170.92 o 
 -13   7   8       75.50      -71.35    165.89 o 
 -11   7   8     3963.68     4470.95    195.31 o 
  -9   7   8     3188.05     3408.32    140.71 o 
  -7   7   8      123.82      225.61     74.79 o 
  -5   7   8    12506.13    11480.73    252.26 o 
  -3   7   8     1026.57      849.16     78.00 o 
  -1   7   8    13253.41    10908.62    230.38 o 
   1   7   8      936.12     1453.99     76.64 o 
   3   7   8    13111.53    12199.95    221.54 o 
   5   7   8     2480.08     2300.81     88.27 o 
   7   7   8       58.37       -9.54     51.88 o 
   9   7   8     4094.09     4009.72    149.88 o 
  11   7   8      354.48      345.38    120.23 o 
  13   7   8     1458.95     1583.70    188.29 o 
  15   7   8       53.17       38.59    131.38 o 
  17   7   8      620.78      497.67    177.73 o 
 -18   8   8     2917.90     2583.65    280.75 o 
 -16   8   8     4094.67     3052.10    273.08 o 
 -14   8   8     3031.27     3030.39    387.08 o 
 -12   8   8     7450.23     7725.17    337.18 o 
 -10   8   8     1708.33     2060.26    121.80 o 
  -8   8   8    16840.85    19554.02    363.17 o 
  -6   8   8    15288.73    16464.93    322.29 o 
  -4   8   8    20944.16    21425.50    365.26 o 
  -2   8   8    14152.99    11856.77    283.63 o 
   0   8   8     7300.33     6316.61    277.90 o 
   2   8   8    17316.34    15532.53    252.03 o 
   4   8   8       91.66       71.36     43.31 o 
   6   8   8    17765.30    18073.10    250.14 o 
   8   8   8     3137.35     3400.69    150.92 o 
  10   8   8     5044.78     4823.59    204.36 o 
  12   8   8     4490.18     4942.07    273.08 o 
  14   8   8     2008.62     1878.70    437.35 o 
  16   8   8      514.95      457.99    166.95 o 
 -19   9   8     4173.46     4050.32    337.63 o 
 -17   9   8     1066.65     1149.49    392.10 o 
 -15   9   8     9112.06    10805.40    440.77 o 
 -13   9   8     5056.68     5213.60    648.48 o 
 -11   9   8     6605.12     6538.51    234.64 o 
  -9   9   8    12640.21    12003.69    259.51 o 
  -7   9   8     4805.45     4297.99    171.39 o 
  -5   9   8    82973.09    82960.45    987.03 o 
  -3   9   8      480.06      552.97    111.38 o 
  -1   9   8    36835.48    36221.83    517.13 o 
   1   9   8     3030.93     3433.01    176.64 o 
   3   9   8    85710.99    86093.16    874.05 o 
   5   9   8     3399.29     3141.16    203.52 o 
   7   9   8    15160.22    14453.64    269.18 o 
   9   9   8     7551.15     7887.15    248.62 o 
  11   9   8     2784.93     2825.86    457.46 o 
  13   9   8     8143.82     8138.22    497.67 o 
  15   9   8      111.07       80.95    138.49 o 
  17   9   8     3223.69     2878.72    269.03 o 
 -18  10   8       13.67       21.99    186.00 o 
 -16  10   8     1695.12     1408.70    251.35 o 
 -14  10   8      764.25      591.65    161.67 o 
 -12  10   8     2782.40     2691.37    198.33 o 
 -10  10   8     2564.84     2322.63    177.09 o 
  -8  10   8      106.91       80.17     71.44 o 
  -6  10   8     4046.59     4634.04    179.19 o 
  -4  10   8     1553.49     1543.81    114.23 o 
  -2  10   8      250.01       65.26     74.62 o 
   0  10   8     1360.36     1635.54    111.57 o 
   2  10   8     1348.41     1081.39    104.48 o 
   4  10   8      607.20      808.36    113.19 o 
   6  10   8      556.23      548.73     78.18 o 
   8  10   8       61.54       15.84     67.16 o 
  10  10   8      180.09      -35.44     86.68 o 
  12  10   8      216.17       56.69    127.37 o 
  14  10   8      689.53      445.43    159.38 o 
  16  10   8        6.63       21.28    151.74 o 
 -17  11   8      615.75      918.50    301.62 o 
 -15  11   8     2577.24     3256.22    276.99 o 
 -13  11   8     2187.01     2215.91    227.16 o 
 -11  11   8     2135.02     2412.40    165.12 o 
  -9  11   8    18715.79    18933.70    343.99 o 
  -7  11   8     2749.20     2902.77    222.09 o 
  -5  11   8     8687.59     8076.00    230.38 o 
  -3  11   8     1159.96     1147.05    116.33 o 
  -1  11   8    22509.71    24154.89    414.37 o 
   1  11   8     1925.69     1779.76    175.94 o 
   3  11   8    25118.03    26122.91    466.29 o 
   5  11   8     1246.90     1468.48     87.43 o 
   7  11   8    12756.06    12843.37    264.01 o 
   9  11   8     2051.55     1834.13    150.03 o 
  11  11   8      255.71      220.92    130.23 o 
  13  11   8     2776.22     2912.05    237.44 o 
  15  11   8      523.60      -10.76    186.00 o 
 -16  12   8     7050.71     7122.83    389.27 o 
 -14  12   8      698.32      515.97    176.03 o 
 -12  12   8    17470.10    17601.93    403.62 o 
 -10  12   8      360.21      371.73     91.28 o 
  -8  12   8    34604.82    33873.86    552.35 o 
  -6  12   8       29.72      143.74     73.37 o 
  -4  12   8     2575.19     3141.14    157.70 o 
  -2  12   8     3767.79     4089.54    174.89 o 
   0  12   8    10271.03     9569.74    326.10 o 
   2  12   8    21940.96    21531.27    970.21 o 
   4  12   8      617.77      664.48    107.60 o 
   6  12   8    19113.95    18924.44    326.85 o 
   8  12   8      645.24      814.46     98.77 o 
  10  12   8     7022.97     7519.21    346.25 o 
  12  12   8       38.37       88.94    137.40 o 
  14  12   8     3315.66     3510.34    563.02 o 
 -17  13   8        9.83      -63.10    201.08 o 
 -15  13   8     1128.17     1159.00    212.92 o 
 -13  13   8       66.11       66.10    196.05 o 
 -11  13   8     2065.49     2193.87    258.80 o 
  -9  13   8     2794.00     2959.37    229.28 o 
  -7  13   8      918.13      826.82    115.80 o 
  -5  13   8     2275.06     1982.39    204.21 o 
  -3  13   8     1697.30     1804.90    132.50 o 
  -1  13   8     5680.91     5745.14    283.02 o 
   1  13   8     1435.46     1123.74    148.79 o 
   3  13   8      591.78      528.19    155.84 o 
   5  13   8      902.27      899.90    138.65 o 
   7  13   8      137.85      334.69    119.17 o 
   9  13   8     4196.79     3905.11    208.44 o 
  11  13   8        0.87     -159.43    226.21 o 
  13  13   8       63.52       79.52    154.47 o 
  15  13   8      359.47      696.66    236.27 o 
 -16  14   8     1991.71     2132.94    269.87 o 
 -14  14   8     1068.87      925.64    197.54 o 
 -12  14   8     5142.57     4984.95    237.67 o 
 -10  14   8      232.54      234.53    102.13 o 
  -8  14   8    21784.64    21699.84    515.03 o 
  -6  14   8      741.97      580.60    114.34 o 
  -4  14   8     7206.40     7071.83    237.04 o 
  -2  14   8     2030.30     2053.15    146.42 o 
   0  14   8     5714.47     5504.08    265.96 o 
   2  14   8    21444.28    22628.38    648.48 o 
   4  14   8       30.91      130.70    106.64 o 
   6  14   8    11890.50    12319.78    334.50 o 
   8  14   8       32.36      -34.70     98.72 o 
  10  14   8     3593.56     4600.20    372.00 o 
  12  14   8      420.66      486.78    168.85 o 
  14  14   8      816.02      757.98    356.92 o 
 -15  15   8     5897.02     6290.71    385.06 o 
 -13  15   8     1130.22     1336.69    212.92 o 
 -11  15   8     5796.40     6273.22    258.62 o 
  -9  15   8     7109.24     7183.61    233.02 o 
  -7  15   8     2065.35     2103.40    164.01 o 
  -5  15   8    20476.68    20621.61    423.66 o 
  -3  15   8      266.94      353.74     95.90 o 
  -1  15   8    37766.75    37268.38   1000.37 o 
   1  15   8     5619.39     6516.48    294.46 o 
   3  15   8     8463.05     9796.75    361.73 o 
   5  15   8     2201.39     2251.93    204.70 o 
   7  15   8     8150.36     8351.97    289.44 o 
   9  15   8     7854.47     8034.80    383.70 o 
  11  15   8      424.53      286.02    174.07 o 
  13  15   8     1893.46     1477.93    341.83 o 
 -14  16   8      943.95     1145.95    246.32 o 
 -12  16   8     2719.48     2303.40    196.44 o 
 -10  16   8       34.69       -8.06    103.19 o 
  -8  16   8     2080.90     1933.93    160.52 o 
  -6  16   8      793.06      613.88    184.98 o 
  -4  16   8       32.05       25.03     88.88 o 
  -2  16   8      316.26      505.61    154.72 o 
   0  16   8      391.59      410.92    138.49 o 
   2  16   8        2.45     -108.58    120.65 o 
   4  16   8       98.55     -159.96    106.64 o 
   6  16   8      251.09      130.70    175.94 o 
   8  16   8      359.51      452.23    181.18 o 
  10  16   8      782.04      754.58    201.77 o 
  12  16   8      707.17      804.32    311.67 o 
 -13  17   8     2501.49     2536.67    273.08 o 
 -11  17   8     1203.48      998.47    176.99 o 
  -9  17   8     1804.28     1950.87    190.10 o 
  -7  17   8     2020.53     2229.32    173.37 o 
  -5  17   8     8922.27     9542.73    300.84 o 
  -3  17   8     5411.83     5673.78    240.60 o 
  -1  17   8    10125.58    10388.50    955.13 o 
   1  17   8     2578.78     2725.41    331.78 o 
   3  17   8     2034.50     1608.63    194.63 o 
   5  17   8     1141.12     1230.70    181.18 o 
   7  17   8     5978.93     6252.60    322.01 o 
   9  17   8     2411.77     2581.39    273.08 o 
  11  17   8     2115.15     2503.44    392.10 o 
 -12  18   8     4847.94     5375.47    500.82 o 
 -10  18   8      256.98      321.57    129.05 o 
  -8  18   8     7393.25     7384.63    306.20 o 
  -6  18   8      198.15      117.53    107.96 o 
  -4  18   8     5632.82     5328.09    304.71 o 
  -2  18   8     2881.34     2451.71    224.51 o 
   0  18   8     2256.97     2538.12    233.31 o 
   2  18   8     3354.80     2977.85    246.09 o 
   4  18   8        8.86       15.22    124.26 o 
   6  18   8     4947.10     5425.75    308.95 o 
   8  18   8        3.95     -130.70    211.13 o 
  10  18   8     5109.70     5630.22    522.81 o 
 -11  19   8      367.08      298.09    141.17 o 
  -9  19   8        2.25      -49.91    111.80 o 
  -7  19   8      304.43      212.39    123.22 o 
  -5  19   8     1158.64      857.50    140.70 o 
  -3  19   8     1320.70     1485.49    356.92 o 
  -1  19   8       13.29       86.88    138.49 o 
   1  19   8      593.29      418.11    161.67 o 
   3  19   8      625.13      451.51    154.47 o 
   5  19   8       86.89      106.73    137.40 o 
   7  19   8      201.15      116.21    152.72 o 
   9  19   8       44.23      -70.38    241.30 o 
 -10  20   8     1159.58     1058.78    209.27 o 
  -8  20   8     4543.03     4045.35    215.57 o 
  -6  20   8      625.74      518.07    134.88 o 
  -4  20   8     2853.39     3168.73    472.54 o 
  -2  20   8      837.49      809.80    291.56 o 
   0  20   8     1292.92     1654.11    537.89 o 
   2  20   8     4133.98     4480.13    310.63 o 
   4  20   8      440.22      464.19    166.95 o 
   6  20   8      902.98      891.04    197.54 o 
   8  20   8      218.78      261.40    271.46 o 
  -7  21   8      805.44      523.89    134.68 o 
  -5  21   8     4059.36     4041.13    249.47 o 
  -3  21   8        6.21      -35.19    149.29 o 
  -1  21   8     5203.45     5442.65    492.64 o 
   1  21   8       24.09      -43.33    147.27 o 
   3  21   8     2678.26     2603.17    366.97 o 
   5  21   8      416.02      240.65    166.05 o 
  -6  22   8      208.71      228.38    147.52 o 
  -4  22   8      119.49      166.64    166.95 o 
  -2  22   8        5.43       -7.48    150.81 o 
   0  22   8       39.39      135.73    163.51 o 
   2  22   8      122.29      226.75    166.05 o 
   4  22   8      499.15      720.90    291.56 o 
 -19   1   9     1911.26     1695.70    190.38 o 
 -17   1   9    19338.98    19782.71    539.74 o 
 -15   1   9      449.44      373.90    130.23 o 
 -13   1   9     5909.12     5646.88    259.41 o 
 -11   1   9     7445.37     7792.78    187.86 o 
  -9   1   9     6164.89     6137.18    164.48 o 
  -7   1   9    48534.96    47910.21    635.69 o 
  -5   1   9     4258.22     4978.62    237.42 o 
  -3   1   9    48013.05    48694.38    662.81 o 
  -1   1   9    19185.05    22644.52    261.55 o 
   1   1   9    73849.58    75408.36    766.45 o 
   3   1   9     4847.22     5636.47    148.59 o 
   5   1   9    18241.70    22259.10    449.97 o 
   7   1   9    15743.38    17799.45    297.70 o 
   9   1   9      635.15      552.63     79.81 o 
  11   1   9    12051.51    11925.15    380.29 o 
  13   1   9      364.49      412.21    142.18 o 
  15   1   9     7351.29     7441.19    348.13 o 
  17   1   9       30.29     -150.04    251.35 o 
 -20   2   9     1027.46      839.59    209.63 o 
 -18   2   9     4287.88     4666.84    248.69 o 
 -16   2   9       69.03       46.22    102.43 o 
 -14   2   9    17330.96    18101.25    397.84 o 
 -12   2   9      100.75      208.11    105.93 o 
 -10   2   9    34496.29    34018.75    421.88 o 
  -8   2   9      350.44      396.23     64.31 o 
  -6   2   9    66949.63    61965.64    852.38 o 
  -4   2   9    44477.04    48188.35    625.13 o 
  -2   2   9    20284.20    20737.36    422.75 o 
   0   2   9    24708.10    25353.08    311.37 o 
   2   2   9    14791.02    14329.37    241.78 o 
   4   2   9    47235.39    42601.13    505.24 o 
   6   2   9       34.51      -13.27     46.76 o 
   8   2   9    23433.24    21793.61    340.50 o 
  10   2   9     3587.94     3602.72    213.28 o 
  12   2   9    21387.60    21452.46    533.05 o 
  14   2   9      266.00      333.29    141.65 o 
  16   2   9      516.15      635.24    266.43 o 
  18   2   9     1363.88     1144.34    216.74 o 
 -19   3   9      619.38      630.75    201.77 o 
 -17   3   9       34.52      -80.43    130.70 o 
 -15   3   9      774.54      740.85    126.86 o 
 -13   3   9     1612.39     1561.47    145.29 o 
 -11   3   9      288.10      228.10     64.56 o 
  -9   3   9     2204.24     1945.51    109.08 o 
  -7   3   9     2208.01     3199.60    115.28 o 
  -5   3   9    20379.29    20452.34    353.88 o 
  -3   3   9    31160.73    31027.20    448.22 o 
  -1   3   9     1491.84     1227.57    123.35 o 
   1   3   9     5390.37     7740.73    200.26 o 
   3   3   9     4087.95     4419.07    133.87 o 
   5   3   9       84.93       40.49     48.51 o 
   7   3   9     2780.68     3132.66    130.24 o 
   9   3   9      359.13      364.33     87.83 o 
  11   3   9     2123.84     2345.69    194.63 o 
  13   3   9      975.56     1014.03    166.95 o 
  15   3   9      153.20      100.54    135.08 o 
  17   3   9       39.39       69.21    152.72 o 
 -20   4   9      455.46      575.59    198.68 o 
 -18   4   9     3399.54     3468.24    290.44 o 
 -16   4   9      758.82      757.76    170.62 o 
 -14   4   9    17535.45    18064.18    924.96 o 
 -12   4   9      692.41      757.91    104.75 o 
 -10   4   9    51135.80    55064.13    561.44 o 
  -8   4   9      331.08      404.66     68.20 o 
  -6   4   9    38998.89    41145.99    473.97 o 
  -4   4   9    16845.70    16485.18    385.49 o 
  -2   4   9     5629.51     4813.74    147.41 o 
   0   4   9    56131.89    50947.96    486.17 o 
   2   4   9       50.09      226.16     60.95 o 
   4   4   9    64415.18    59550.72    654.43 o 
   6   4   9     2225.26     2324.14    135.23 o 
   8   4   9    20432.49    20323.54    326.22 o 
  10   4   9      195.67      356.17     94.31 o 
  12   4   9    15655.69    16593.76    468.56 o 
  14   4   9      115.42      161.95    130.23 o 
  16   4   9      956.93      867.86    183.20 o 
  18   4   9     1054.47     1197.31    266.43 o 
 -19   5   9      171.73      135.51    163.05 o 
 -17   5   9     6696.25     6400.71    354.61 o 
 -15   5   9      839.11      431.36    148.79 o 
 -13   5   9     4896.83     4815.56    372.00 o 
 -11   5   9    15154.33    16046.67    346.01 o 
  -9   5   9     1384.70     1237.01     86.50 o 
  -7   5   9    19141.16    19665.80    285.99 o 
  -5   5   9      796.49      808.07     83.09 o 
  -3   5   9    41821.94    40875.59    549.55 o 
  -1   5   9     1163.62     1300.39     98.68 o 
   1   5   9    51768.48    50342.50    562.02 o 
   3   5   9     1757.37     1991.16     98.14 o 
   5   5   9     8388.39     7555.19    182.45 o 
   7   5   9     5100.66     5405.15    208.97 o 
   9   5   9     2125.91     2522.97    145.12 o 
  11   5   9    18227.98    18533.18    764.10 o 
  13   5   9     1632.85     1824.81    201.08 o 
  15   5   9      934.79     1051.29    184.84 o 
  17   5   9        3.32      100.54    149.29 o 
 -18   6   9       14.26       45.86    144.57 o 
 -16   6   9       33.35      -15.08    135.08 o 
 -14   6   9     3037.04     2734.21    237.44 o 
 -12   6   9        3.45       33.98    110.59 o 
 -10   6   9      332.46      334.06     74.58 o 
  -8   6   9      668.24     1445.20    111.80 o 
  -6   6   9     1678.00     1726.38    127.28 o 
  -4   6   9        9.07      121.98     51.60 o 
  -2   6   9     1128.70     1616.27     98.72 o 
   0   6   9     7187.95     6840.31    144.34 o 
   2   6   9     2661.25     2041.96     96.43 o 
   4   6   9      534.34      390.51     59.42 o 
   6   6   9     1334.68     1392.33    107.43 o 
   8   6   9      428.76      363.50    116.09 o 
  10   6   9     1930.88     2185.90    152.35 o 
  12   6   9      670.29      749.24    151.74 o 
  14   6   9       81.70       78.26    150.81 o 
  16   6   9      329.25      261.40    163.51 o 
 -19   7   9      300.49      507.17    191.55 o 
 -17   7   9    10024.96    10965.28    454.99 o 
 -15   7   9     6198.54     6667.14    382.05 o 
 -13   7   9     6719.87     6538.01    462.48 o 
 -11   7   9    16231.94    16054.03    463.96 o 
  -9   7   9    14957.41    14588.05    316.18 o 
  -7   7   9    38597.10    35178.46    530.79 o 
  -5   7   9     3481.97     3278.12    146.97 o 
  -3   7   9    20459.25    18552.42    331.12 o 
  -1   7   9     7449.63     8008.88    214.25 o 
   1   7   9    62993.93    65889.73   1012.59 o 
   3   7   9      421.90      547.63     66.67 o 
   5   7   9    16943.77    18015.21    308.08 o 
   7   7   9    14576.80    14386.07    268.13 o 
   9   7   9    10764.95    10673.33    238.08 o 
  11   7   9    16837.83    16733.73    733.94 o 
  13   7   9     1343.31     1228.74    181.18 o 
  15   7   9     3767.08     4276.12    346.86 o 
  17   7   9       98.71      148.19    163.05 o 
 -18   8   9     5698.30     5105.66    348.13 o 
 -16   8   9      124.23      -60.32    135.08 o 
 -14   8   9     9297.05     9576.43    814.37 o 
 -12   8   9     4899.36     4623.08    207.04 o 
 -10   8   9    17145.70    17619.81    324.60 o 
  -8   8   9      960.83     1067.51    104.16 o 
  -6   8   9    53093.42    56450.23    743.57 o 
  -4   8   9    23072.99    24963.71    507.73 o 
  -2   8   9     1411.88     1602.26    102.01 o 
   0   8   9    17690.27    18885.12    263.41 o 
   2   8   9     7266.56     7225.00    190.10 o 
   4   8   9    50572.59    50584.64    588.24 o 
   6   8   9      412.93      325.35     69.49 o 
   8   8   9     9592.48    10690.84    239.22 o 
  10   8   9      945.01     1163.38    131.61 o 
  12   8   9     8813.62     9152.42    358.54 o 
  14   8   9      506.34      413.58    155.92 o 
  16   8   9      721.74      693.33    181.18 o 
 -17   9   9      143.51       14.36    148.79 o 
 -15   9   9      644.10      547.25    181.18 o 
 -13   9   9     2053.44     2533.46    236.27 o 
 -11   9   9     1128.12     1179.50    125.12 o 
  -9   9   9     1278.41     1313.94    123.22 o 
  -7   9   9      355.36      270.09     76.43 o 
  -5   9   9     3000.63     3176.42    155.31 o 
  -3   9   9     1101.37     1207.84    101.57 o 
  -1   9   9     5946.31     7149.66    369.99 o 
   1   9   9     1581.57     2053.48    158.89 o 
   3   9   9       58.53       22.70     56.99 o 
   5   9   9       15.86      -59.61     51.95 o 
   7   9   9        6.70      -79.28     59.42 o 
   9   9   9     4855.01     4755.48    206.12 o 
  11   9   9     1566.34     1566.94    211.13 o 
  13   9   9        4.25     -135.87    123.05 o 
  15   9   9        1.85      -21.14    138.49 o 
 -18  10   9     2599.15     2729.94    291.22 o 
 -16  10   9      495.11      345.60    170.18 o 
 -14  10   9    11014.00    10160.44    421.88 o 
 -12  10   9     1812.16     1773.61    154.79 o 
 -10  10   9    28587.21    28227.40    441.90 o 
  -8  10   9      924.74     1399.92    123.22 o 
  -6  10   9    37033.18    38617.70    580.29 o 
  -4  10   9    13769.39    15035.01    316.61 o 
  -2  10   9     8378.13     8134.99    223.10 o 
   0  10   9    32156.47    31605.15    633.78 o 
   2  10   9     4449.31     4622.84    215.18 o 
   4  10   9    43038.15    43393.39    808.15 o 
   6  10   9      387.48      325.19     76.55 o 
   8  10   9     9329.12    10208.08    329.41 o 
  10  10   9      437.43      138.77    101.22 o 
  12  10   9     6143.54     7354.64    332.10 o 
  14  10   9      766.17      806.52    183.20 o 
  16  10   9      725.85      555.95    251.35 o 
 -17  11   9     2355.42     2934.44    447.40 o 
 -15  11   9      111.62      118.93    145.61 o 
 -13  11   9     1476.04     1876.02    220.04 o 
 -11  11   9     6575.38     7082.23    254.08 o 
  -9  11   9      622.44      759.82    114.93 o 
  -7  11   9     4036.20     3889.05    182.17 o 
  -5  11   9      178.74      168.40     72.40 o 
  -3  11   9    18959.92    18542.53    363.39 o 
  -1  11   9        9.45      -13.51     59.80 o 
   1  11   9    24839.09    24097.95    578.10 o 
   3  11   9      777.71      605.93    105.70 o 
   5  11   9     8971.52     8980.91    246.70 o 
   7  11   9     6224.94     6347.52    195.58 o 
   9  11   9       67.02       -6.67     88.49 o 
  11  11   9     2421.88     2696.82    537.89 o 
  13  11   9       16.73       35.83    138.49 o 
  15  11   9     1877.70     1675.71    227.16 o 
 -16  12   9      441.43      660.33    197.54 o 
 -14  12   9       14.94       40.22    135.08 o 
 -12  12   9      395.28      249.38    110.38 o 
 -10  12   9     3762.50     3861.72    176.43 o 
  -8  12   9     1056.41     1023.89    124.67 o 
  -6  12   9     3518.65     3693.90    219.42 o 
  -4  12   9     2196.53     1930.02    133.91 o 
  -2  12   9      614.96      563.36     94.44 o 
   0  12   9     1005.42      741.17    131.38 o 
   2  12   9      756.63      757.28    134.51 o 
   4  12   9     3331.07     3470.01    249.15 o 
   6  12   9     1045.44      874.18    127.25 o 
   8  12   9     2126.86     2051.24    158.24 o 
  10  12   9      762.00      616.17    128.04 o 
  12  12   9       94.15      138.06    251.35 o 
  14  12   9      654.68      452.02    226.21 o 
 -15  13   9     1117.22     1314.29    229.01 o 
 -13  13   9     7333.23     7521.86    370.75 o 
 -11  13   9     1741.67     2049.60    166.02 o 
  -9  13   9     4164.39     4109.66    205.76 o 
  -7  13   9    18060.01    18050.65    388.66 o 
  -5  13   9      954.76     1308.14    159.04 o 
  -3  13   9     1956.90     2242.56    147.52 o 
  -1  13   9       45.71       38.46     95.20 o 
   1  13   9    17086.97    16645.25    769.13 o 
   3  13   9     7725.40     8009.58    356.92 o 
   5  13   9     9179.44     9671.16    497.47 o 
   7  13   9     3680.54     3821.26    206.76 o 
   9  13   9     2041.47     1888.40    276.48 o 
  11  13   9     5397.27     6419.23    323.33 o 
  13  13   9       68.22      263.59    161.67 o 
 -16  14   9      319.56      207.60    190.37 o 
 -14  14   9     8114.59     8009.87    400.49 o 
 -12  14   9       17.06      -73.41     98.57 o 
 -10  14   9     5714.21     5742.60    245.11 o 
  -8  14   9      166.65       23.06     91.87 o 
  -6  14   9     7091.48     7476.71    253.76 o 
  -4  14   9     2240.63     2212.47    208.68 o 
  -2  14   9      174.76      165.50     88.96 o 
   0  14   9     2241.56     1997.11    206.11 o 
   2  14   9      656.38      509.34    134.51 o 
   4  14   9     3236.15     2998.25    226.17 o 
   6  14   9       72.12       93.06    103.19 o 
   8  14   9    12018.44    12758.03    354.93 o 
  10  14   9      260.26      196.16    221.19 o 
  12  14   9     2612.83     2573.81    392.10 o 
  14  14   9       22.13       17.43    158.89 o 
 -15  15   9      149.34      -49.45    171.47 o 
 -13  15   9      162.45       85.92    180.97 o 
 -11  15   9      443.41      623.36    213.28 o 
  -9  15   9      887.28     1191.06    197.36 o 
  -7  15   9     1300.25     1283.03    143.60 o 
  -5  15   9     2923.77     3087.13    183.05 o 
  -3  15   9     2727.34     2579.91    170.45 o 
  -1  15   9    12923.80    13366.85    477.56 o 
   1  15   9      655.43      768.78    152.72 o 
   3  15   9     5387.42     4920.74    281.98 o 
   5  15   9      480.69      251.88    134.51 o 
   7  15   9       62.16      -59.49    113.94 o 
   9  15   9      765.25      726.35    266.43 o 
  11  15   9      115.00      180.97    251.35 o 
  13  15   9      170.54       80.43    281.51 o 
 -14  16   9     7656.05     8538.97    424.96 o 
 -12  16   9       30.70       36.16    117.86 o 
 -10  16   9     7953.78     8034.03    293.20 o 
  -8  16   9     1337.24     1140.08    144.19 o 
  -6  16   9    14134.96    14180.72    364.34 o 
  -4  16   9     9893.28     9214.71    439.65 o 
  -2  16   9    16639.41    16281.38    389.40 o 
   0  16   9    11647.27    10952.25    397.36 o 
   2  16   9     2127.78     2025.59    202.52 o 
   4  16   9    10790.71    12057.15    427.29 o 
   6  16   9      812.40      705.93    165.89 o 
   8  16   9    10140.50    11083.18    458.17 o 
  10  16   9       23.67     -185.44    175.94 o 
  12  16   9     1845.47     2010.79    382.05 o 
 -13  17   9     1311.89      998.51    221.19 o 
 -11  17   9     1008.76      814.26    147.26 o 
  -9  17   9      551.96      375.78    112.20 o 
  -7  17   9     6626.10     7181.75    288.35 o 
  -5  17   9      931.99      842.86    136.79 o 
  -3  17   9     7543.20     6943.64    302.47 o 
  -1  17   9        2.32      -25.57    124.26 o 
   1  17   9     6433.35     5647.32    307.72 o 
   3  17   9       19.40      -35.19    120.86 o 
   5  17   9     1584.77     1311.55    190.37 o 
   7  17   9     1036.98     1086.28    185.89 o 
   9  17   9     1208.55      923.06    216.05 o 
  11  17   9      202.22      -30.16    281.51 o 
 -12  18   9      572.59      607.11    151.76 o 
 -10  18   9      519.33      425.81    135.36 o 
  -8  18   9      167.64      144.90    115.28 o 
  -6  18   9     1523.33     1480.74    161.17 o 
  -4  18   9     1476.95     1133.63    149.46 o 
  -2  18   9     2331.41     2305.34    336.81 o 
   0  18   9     4101.37     4117.40    286.28 o 
   2  18   9       20.04      -98.17    120.23 o 
   4  18   9      297.59      311.91    152.72 o 
   6  18   9     1347.88     1556.57    219.01 o 
   8  18   9      488.61       80.43    231.24 o 
  10  18   9      983.96     1061.26    238.90 o 
 -11  19   9     2142.92     2520.14    215.46 o 
  -9  19   9     1832.73     1746.26    186.78 o 
  -7  19   9     7048.15     6811.44    284.93 o 
  -5  19   9      710.69      906.93    310.92 o 
  -3  19   9     6116.92     6323.94    462.48 o 
  -1  19   9      551.60      343.66    155.92 o 
   1  19   9     8241.11     8146.63    379.10 o 
   3  19   9      444.60      476.47    161.67 o 
   5  19   9     2363.01     2297.24    447.40 o 
   7  19   9     2660.05     2958.84    272.91 o 
   9  19   9      805.89      603.24    311.67 o 
  -8  20   9        0.32      -11.79    106.51 o 
  -6  20   9     1184.96     1276.44    208.44 o 
  -4  20   9      771.13      705.25    206.11 o 
  -2  20   9      300.52      167.18    152.72 o 
   0  20   9      599.32      544.56    173.20 o 
   2  20   9      248.94      199.29    159.84 o 
   4  20   9     1039.09      964.63    195.65 o 
   6  20   9      307.33       50.27    163.05 o 
  -7  21   9     1090.90     1153.99    179.76 o 
  -5  21   9      883.86      838.96    202.74 o 
  -3  21   9      236.18      288.63    168.85 o 
  -1  21   9      123.87      337.98    161.58 o 
   1  21   9     1054.85      729.10    191.55 o 
   3  21   9      495.37      420.29    176.22 o 
   5  21   9      980.74      853.61    226.21 o 
  -4  22   9     1389.63     1348.49    346.86 o 
  -2  22   9     1511.64     1155.83    221.83 o 
   0  22   9     2702.45     2700.34    277.52 o 
   2  22   9      159.73      236.87    177.30 o 
 -20   0  10     4929.43     6112.81    492.64 o 
 -18   0  10    10070.10     9511.05    552.97 o 
 -16   0  10    18805.47    19786.19    743.99 o 
 -14   0  10      701.77      532.86    191.03 o 
 -12   0  10    36978.22    42236.68   1085.83 o 
 -10   0  10      276.36      197.06    100.54 o 
  -8   0  10    49544.39    52423.70    852.75 o 
  -6   0  10     4661.40     3880.83    291.56 o 
  -4   0  10    51336.04    52445.03    805.63 o 
  -2   0  10    49862.01    48124.36   1221.55 o 
   0   0  10    35524.54    38064.12    665.44 o 
   2   0  10    51073.68    46107.36    765.33 o 
   4   0  10     8359.08    10599.77    311.84 o 
   6   0  10    52288.39    49351.72    830.96 o 
   8   0  10      128.46       70.38     85.31 o 
  10   0  10    10339.18    10757.74    502.70 o 
  12   0  10     4132.30     3136.84    321.73 o 
  14   0  10     4961.92     4654.98    402.16 o 
  16   0  10     4695.38     4252.83    422.27 o 
 -19   1  10     3167.74     3170.31    284.71 o 
 -17   1  10      248.67      296.59    149.29 o 
 -15   1  10     7233.89     6812.49    306.65 o 
 -13   1  10     4346.54     3704.50    256.38 o 
 -11   1  10     2252.84     2439.27    123.08 o 
  -9   1  10     5050.82     5582.26    247.37 o 
  -7   1  10     1562.45     1453.43    111.80 o 
  -5   1  10    60891.31    62293.08    783.65 o 
  -3   1  10     2630.54     2698.71    121.96 o 
  -1   1  10     7678.90     7273.39    134.40 o 
   1   1  10      400.75      417.80     60.57 o 
   3   1  10    11811.60    10095.58    211.78 o 
   5   1  10     5756.19     6362.28    171.68 o 
   7   1  10       60.95      130.40     61.14 o 
   9   1  10     2822.55     2926.09    138.17 o 
  11   1  10     1617.64     1672.45    181.18 o 
  13   1  10     2666.28     2584.66    223.86 o 
  15   1  10       99.32      140.25    141.65 o 
  17   1  10     1807.98     1700.07    227.50 o 
 -20   2  10     1337.00      713.49    208.91 o 
 -18   2  10      696.68      502.11    180.35 o 
 -16   2  10      486.40      494.05    180.43 o 
 -14   2  10      145.40     -114.80     85.00 o 
 -12   2  10    13342.93    12886.00    318.47 o 
 -10   2  10       59.86       77.20     52.96 o 
  -8   2  10     5119.55     5253.66    156.13 o 
  -6   2  10      736.39      853.64    158.55 o 
  -4   2  10    21329.81    21898.30    368.42 o 
  -2   2  10    29455.55    29173.51    423.87 o 
   0   2  10     4568.41     4186.38     99.97 o 
   2   2  10    30237.79    30105.26    497.75 o 
   4   2  10     2134.07     1728.38    111.48 o 
   6   2  10    13299.33    12072.09    244.49 o 
   8   2  10      400.92      341.28     74.01 o 
  10   2  10       45.16        0.00     99.53 o 
  12   2  10      596.57      329.34    131.38 o 
  14   2  10     1268.67     1085.48    181.18 o 
  16   2  10      170.50      175.61    159.84 o 
 -19   3  10     5501.63     5734.47    365.66 o 
 -17   3  10      104.56     -191.06    127.37 o 
 -15   3  10     3951.94     3862.29    754.05 o 
 -13   3  10    12712.86    12744.16    323.64 o 
 -11   3  10     3955.77     3777.77    133.08 o 
  -9   3  10    34013.34    33080.31    395.12 o 
  -7   3  10      924.39     1200.01     74.27 o 
  -5   3  10    73834.84    72304.72    882.75 o 
  -3   3  10     8038.43     8966.47    213.44 o 
  -1   3  10   109797.45   111902.17   1051.45 o 
   1   3  10     2282.70     2731.86    115.18 o 
   3   3  10    72575.55    74420.30    786.81 o 
   5   3  10    15063.68    16751.55    301.36 o 
   7   3  10     3577.52     4189.10    200.73 o 
   9   3  10     8603.89     9259.69    227.83 o 
  11   3  10       49.34     -139.72    115.62 o 
  13   3  10    10650.27    11110.79    397.93 o 
  15   3  10      113.76      -11.96    131.38 o 
  17   3  10     2510.09     2208.00    251.70 o 
 -18   4  10      100.76        8.23    155.92 o 
 -16   4  10      105.04      -58.89    125.67 o 
 -14   4  10     6007.62     6217.53    323.41 o 
 -12   4  10     1029.23     1040.88    159.84 o 
 -10   4  10       26.55       74.38     52.24 o 
  -8   4  10     4965.47     4406.78    140.13 o 
  -6   4  10     2562.78     2183.28     98.54 o 
  -4   4  10     3016.43     3142.54    245.11 o 
  -2   4  10    11748.94    13635.01    320.35 o 
   0   4  10    11330.63    14978.49    213.58 o 
   2   4  10    13245.11    13735.12    248.47 o 
   4   4  10     2537.77     1968.23    108.17 o 
   6   4  10     5777.84     5462.99    168.41 o 
   8   4  10     1015.07     1078.21     95.12 o 
  10   4  10    16417.83    16310.04    430.70 o 
  12   4  10     1077.58     1003.04    392.10 o 
  14   4  10       27.26       26.81    211.13 o 
  16   4  10     1010.02      819.81    184.43 o 
 -19   5  10     1172.42     1405.84    392.10 o 
 -17   5  10     1354.30     1315.38    211.86 o 
 -15   5  10       66.18      108.15    131.38 o 
 -13   5  10    14786.67    15428.82    479.83 o 
 -11   5  10     4720.00     4481.17    192.34 o 
  -9   5  10     7334.44     7344.54    227.40 o 
  -7   5  10     2724.33     2483.65    105.41 o 
  -5   5  10    11795.17     9868.17    238.98 o 
  -3   5  10     2509.24     3550.46    141.33 o 
  -1   5  10    13649.40    15001.03    293.73 o 
   1   5  10    18057.92    17323.82    281.35 o 
   3   5  10    29009.33    33435.22    439.02 o 
   5   5  10     6482.09     6844.14    229.28 o 
   7   5  10     3189.12     2905.44    133.40 o 
   9   5  10     4400.97     4782.81    169.02 o 
  11   5  10      279.74      331.78    135.08 o 
  13   5  10     3980.60     3890.20    259.41 o 
  15   5  10       33.62     -185.72    175.94 o 
  17   5  10     1421.88     1469.09    220.04 o 
 -18   6  10      551.16      263.33    206.11 o 
 -16   6  10     7837.07     7853.42    383.70 o 
 -14   6  10     7658.05     8459.40    376.79 o 
 -12   6  10    14972.18    15480.54    468.56 o 
 -10   6  10     2238.15     2191.13    127.82 o 
  -8   6  10    30254.65    32024.78    509.60 o 
  -6   6  10     9516.10    10462.79    345.18 o 
  -4   6  10    12341.38    11454.12    257.03 o 
  -2   6  10    53412.03    53156.88    687.07 o 
   0   6  10      965.00     1305.07     73.49 o 
   2   6  10    46328.98    43564.00    524.49 o 
   4   6  10      188.60      213.21     72.56 o 
   6   6  10    42863.52    43985.78    548.90 o 
   8   6  10     3401.54     3581.53    185.08 o 
  10   6  10    22452.73    22691.70    447.78 o 
  12   6  10     1591.35     1370.12    180.97 o 
  14   6  10      511.37      633.40    163.51 o 
  16   6  10     2684.90     2827.65    784.21 o 
 -19   7  10     1403.06     1264.79    233.31 o 
 -17   7  10      155.44      131.60    159.84 o 
 -15   7  10     1092.42     1441.02    487.62 o 
 -13   7  10     1237.64      773.70    166.95 o 
 -11   7  10       62.22       31.05    101.69 o 
  -9   7  10      684.88      761.54    141.58 o 
  -7   7  10       79.45       53.21     63.32 o 
  -5   7  10    20345.70    20549.82    373.34 o 
  -3   7  10      927.36      800.72     83.56 o 
  -1   7  10     4298.20     3713.53    114.80 o 
   1   7  10      237.24      225.56     54.86 o 
   3   7  10     3183.33     2697.55    121.07 o 
   5   7  10      182.85      -58.07     68.20 o 
   7   7  10      188.06      159.47     75.46 o 
   9   7  10     2343.15     2442.82    136.34 o 
  11   7  10       74.56      180.97    127.97 o 
  13   7  10      798.79      542.91    156.40 o 
  15   7  10       23.52      108.14    170.92 o 
 -18   8  10      544.53      497.67    191.95 o 
 -16   8  10     4804.19     4316.80    397.13 o 
 -14   8  10     2900.41     3010.96    633.40 o 
 -12   8  10    18156.52    18380.45    401.83 o 
 -10   8  10      344.98      423.90     84.84 o 
  -8   8  10    12405.21    13734.21    318.05 o 
  -6   8  10     4242.20     4715.23    184.11 o 
  -4   8  10     1703.12     2229.69    190.12 o 
  -2   8  10    25181.59    27159.38    437.19 o 
   0   8  10     6569.65     6460.48    195.19 o 
   2   8  10    13175.59    11447.46    226.21 o 
   4   8  10     2362.15     2619.41    145.22 o 
   6   8  10    14541.14    15000.68    346.83 o 
   8   8  10     9149.05    10228.48    245.25 o 
  10   8  10     5237.87     5308.12    225.29 o 
  12   8  10     1329.07     1312.65    180.35 o 
  14   8  10       70.84      115.25    144.57 o 
  16   8  10     1137.90      788.30    191.55 o 
 -17   9  10     1500.52     1733.44    241.40 o 
 -15   9  10     7357.52     7853.72    387.40 o 
 -13   9  10    12512.98    13356.39    470.80 o 
 -11   9  10     4806.74     5508.92    329.24 o 
  -9   9  10    20533.75    19871.11    413.65 o 
  -7   9  10     5048.25     4579.56    189.39 o 
  -5   9  10    63893.65    61638.25    808.50 o 
  -3   9  10      571.07      680.49     86.15 o 
  -1   9  10    35196.81    33989.45    518.50 o 
   1   9  10      328.70      256.38     99.53 o 
   3   9  10    26484.18    25713.04    379.80 o 
   5   9  10     9432.40     9544.66    417.48 o 
   7   9  10     2232.76     2103.08    128.82 o 
   9   9  10     8104.10     8559.40    496.10 o 
  11   9  10      627.06      661.29    206.11 o 
  13   9  10     6548.47     6795.20    333.23 o 
  15   9  10       93.02      187.60    155.92 o 
 -18  10  10       13.22      -88.13    166.95 o 
 -16  10  10      863.51      501.91    181.18 o 
 -14  10  10      599.47      584.81    170.18 o 
 -12  10  10      986.32     1099.86    176.30 o 
 -10  10  10       34.14      -20.39     74.71 o 
  -8  10  10     3708.12     4114.50    194.89 o 
  -6  10  10       48.19      222.25     76.78 o 
  -4  10  10       34.57      117.30     72.67 o 
  -2  10  10     1118.10     1079.46    110.51 o 
   0  10  10      889.52      972.80    141.65 o 
   2  10  10     9806.67    10106.78    466.24 o 
   4  10  10       33.49      -95.69     74.76 o 
   6  10  10     1680.04     1844.55    121.18 o 
   8  10  10       83.31      -51.51     73.00 o 
  10  10  10      374.27      409.70    125.01 o 
  12  10  10       11.01      -39.67    130.23 o 
  14  10  10       86.10      184.80    148.79 o 
 -17  11  10      726.85     1005.73    223.86 o 
 -15  11  10     2244.04     2267.86    250.51 o 
 -13  11  10     3246.20     2992.32    457.46 o 
 -11  11  10     4610.67     4557.32    218.77 o 
  -9  11  10    11511.98    11308.04    307.78 o 
  -7  11  10     3554.06     3999.69    188.02 o 
  -5  11  10    20735.15    20272.52    397.84 o 
  -3  11  10      118.26      -21.75     63.60 o 
  -1  11  10    11739.20    12919.47    302.67 o 
   1  11  10     2589.51     2648.56    236.27 o 
   3  11  10     6766.57     6875.57    244.41 o 
   5  11  10      688.08      673.51    112.95 o 
   7  11  10    15522.82    16801.23    322.08 o 
   9  11  10      816.43      584.45    120.79 o 
  11  11  10      541.89      764.73    175.94 o 
  13  11  10     2476.28     2531.81    402.16 o 
  15  11  10      112.59      252.93    178.69 o 
 -16  12  10     3518.97     4033.46    407.19 o 
 -14  12  10       10.99       11.60    137.40 o 
 -12  12  10    12756.32    13217.69    486.57 o 
 -10  12  10     1273.09     1256.56    125.86 o 
  -8  12  10    17610.35    17675.31    514.34 o 
  -6  12  10      451.52      411.10     99.06 o 
  -4  12  10     8716.90     9640.67    350.97 o 
  -2  12  10     9903.83     9956.12    280.27 o 
   0  12  10      881.04      742.53    141.65 o 
   2  12  10    23170.87    24069.23    570.67 o 
   4  12  10     1300.68     1373.02    143.38 o 
   6  12  10    23471.31    22791.70    469.47 o 
   8  12  10       73.89       24.65     98.72 o 
  10  12  10     6027.13     6386.71    264.25 o 
  12  12  10      790.58      850.52    176.22 o 
  14  12  10     1295.12     1615.35    296.59 o 
 -15  13  10       27.92      -15.08    149.29 o 
 -13  13  10      250.59       75.40    142.18 o 
 -11  13  10      470.64      472.23    121.12 o 
  -9  13  10     1224.12      955.49    128.04 o 
  -7  13  10     1874.72     2204.26    162.46 o 
  -5  13  10      537.66      439.15     99.06 o 
  -3  13  10      655.96      369.58     94.44 o 
  -1  13  10     2379.67     2160.80    150.20 o 
   1  13  10     5390.69     5770.51    283.30 o 
   3  13  10     1407.76     1350.55    226.21 o 
   5  13  10      128.52       78.43    105.70 o 
   7  13  10     2035.06     2077.45    174.21 o 
   9  13  10     1668.43     1543.69    220.39 o 
  11  13  10       95.03      271.46    251.35 o 
  13  13  10      717.25      820.79    190.37 o 
 -14  14  10       29.22      357.22    171.47 o 
 -12  14  10     5916.12     5788.72    258.62 o 
 -10  14  10      387.31      253.01    111.39 o 
  -8  14  10     4935.41     5141.27    229.64 o 
  -6  14  10     3751.83     3426.07    267.23 o 
  -4  14  10    10738.27    10546.54    518.99 o 
  -2  14  10     4975.17     5129.54    220.67 o 
   0  14  10     7955.29     7599.81    329.15 o 
   2  14  10     7256.76     6819.18    311.84 o 
   4  14  10     1547.36     1481.41    251.35 o 
   6  14  10    11256.41    11588.88    343.67 o 
   8  14  10      320.34      289.32    125.32 o 
  10  14  10     1536.95     1445.54    417.24 o 
  12  14  10      734.06      673.62    301.62 o 
 -15  15  10     3134.94     3021.59    294.46 o 
 -13  15  10     1443.51     1334.24    382.05 o 
 -11  15  10     5165.94     4500.10    617.54 o 
  -9  15  10     7216.80     7573.10    278.72 o 
  -7  15  10      208.59       76.95     96.30 o 
  -5  15  10    23877.43    25115.38    491.52 o 
  -3  15  10     2937.28     2634.18    234.61 o 
  -1  15  10    20179.81    20608.56    559.47 o 
   1  15  10       32.23       16.15    117.14 o 
   3  15  10     9396.33    10098.71    904.86 o 
   5  15  10     3295.89     3269.02    243.34 o 
   7  15  10     2221.36     2528.94    196.49 o 
   9  15  10     1122.86     1132.21    216.74 o 
  11  15  10      625.64      804.32    311.67 o 
 -14  16  10        1.68     -239.42    266.43 o 
 -12  16  10       25.49     -163.84    109.23 o 
 -10  16  10       99.28      214.59    119.87 o 
  -8  16  10     1041.35     1135.35    151.49 o 
  -6  16  10      234.28      147.76    106.32 o 
  -4  16  10       15.77        8.84     94.01 o 
  -2  16  10       26.34      -32.74     95.90 o 
   0  16  10      614.26      692.64    166.95 o 
   2  16  10     1097.90      909.08    236.27 o 
   4  16  10       41.46        2.23    127.37 o 
   6  16  10     1180.84     1262.57    191.55 o 
   8  16  10      308.65      409.56    188.29 o 
  10  16  10     1346.36     1569.54    243.34 o 
  12  16  10      183.40      653.51    331.78 o 
 -13  17  10     2356.89     2003.68    257.67 o 
 -11  17  10     1707.22     2078.34    191.38 o 
  -9  17  10     2658.59     2670.13    178.11 o 
  -7  17  10      441.37      739.61    160.11 o 
  -5  17  10     4365.64     4467.26    375.20 o 
  -3  17  10     2059.43     2223.94    180.73 o 
  -1  17  10    12507.90    12615.09    453.49 o 
   1  17  10     2356.50     2069.04    326.75 o 
   3  17  10     1922.70     1864.55    212.92 o 
   5  17  10     1153.15     1142.22    201.08 o 
   7  17  10      503.41      509.88    168.91 o 
   9  17  10     1210.50     1124.86    336.81 o 
  11  17  10      519.61      130.70    291.56 o 
 -12  18  10     4576.26     4995.22    274.56 o 
 -10  18  10      702.93      657.43    148.05 o 
  -8  18  10     4879.66     5330.28    343.22 o 
  -6  18  10      881.33      793.84    139.00 o 
  -4  18  10      546.75      526.23    131.87 o 
  -2  18  10     3053.88     2767.71    251.70 o 
   0  18  10     2007.24     2195.81    397.13 o 
   2  18  10     7568.99     8495.26    380.75 o 
   4  18  10       76.63       -8.73    226.21 o 
   6  18  10     7246.13     7580.49    370.75 o 
   8  18  10      320.86      382.05    271.46 o 
  -9  19  10      289.86      220.39    136.41 o 
  -7  19  10      470.79      424.79    137.13 o 
  -5  19  10      775.31      548.34    137.74 o 
  -3  19  10     2119.64     1811.24    229.01 o 
  -1  19  10        5.77      105.44    211.13 o 
   1  19  10       45.90       28.20    144.57 o 
   3  19  10       57.77       66.45    145.61 o 
   5  19  10       32.21      -28.45    144.57 o 
   7  19  10       17.80      167.20    161.67 o 
  -8  20  10     1435.63     1328.86    176.73 o 
  -6  20  10     2310.09     2071.65    198.91 o 
  -4  20  10     1213.82      624.48    183.51 o 
  -2  20  10     2025.80     2134.68    251.70 o 
   0  20  10      329.86      116.99    154.47 o 
   2  20  10     4642.84     4647.79    330.52 o 
   4  20  10      249.73      222.28    161.67 o 
   6  20  10     3824.38     3563.29    301.75 o 
  -5  21  10     4001.21     4405.28    261.19 o 
  -3  21  10       28.10      150.15    161.67 o 
  -1  21  10     3833.08     3262.55    293.43 o 
   1  21  10       76.95      114.02    166.95 o 
   3  21  10     1582.83     1466.09    397.13 o 
  -2  22  10       56.30       43.36    166.66 o 
   0  22  10      112.42       80.43    180.97 o 
 -19   1  11     1054.15      936.43    211.86 o 
 -17   1  11     4800.88     4598.00    244.39 o 
 -15   1  11     2547.37     2006.79    199.06 o 
 -13   1  11     5144.76     4607.80    271.46 o 
 -11   1  11     8066.67     7501.40    226.38 o 
  -9   1  11     1248.50     1316.40     87.48 o 
  -7   1  11    44338.01    45230.29    646.34 o 
  -5   1  11     3854.27     4718.61    173.08 o 
  -3   1  11    59117.71    58391.71    613.13 o 
  -1   1  11     9898.12    11225.52    177.64 o 
   1   1  11    39738.20    40090.67    583.22 o 
   3   1  11    14820.36    15539.49    280.64 o 
   5   1  11     5897.83     5787.75    213.32 o 
   7   1  11     8540.40     8543.91    213.25 o 
   9   1  11      138.00       44.70     69.84 o 
  11   1  11     7810.78     7568.05    326.79 o 
  13   1  11       22.42        4.14    186.00 o 
  15   1  11     5201.32     5408.98    854.59 o 
  17   1  11       97.58      -45.24    156.40 o 
 -18   2  11     6282.58     7380.24    385.06 o 
 -16   2  11      535.30      672.75    291.56 o 
 -14   2  11    14903.50    16348.49    385.79 o 
 -12   2  11     2818.60     3451.45    205.47 o 
 -10   2  11    29934.17    31756.77    398.95 o 
  -8   2  11     3241.23     3415.41    135.74 o 
  -6   2  11    40581.59    39088.87    575.82 o 
  -4   2  11    25864.99    27601.74    439.39 o 
  -2   2  11     5038.25     4627.44    166.13 o 
   0   2  11    30930.03    31763.34    352.24 o 
   2   2  11     4131.24     5475.60    235.09 o 
   4   2  11    44501.79    48067.92    582.87 o 
   6   2  11     1131.79     1260.49     99.60 o 
   8   2  11     6925.69     7356.57    264.96 o 
  10   2  11     1754.86     1545.73    174.07 o 
  12   2  11     6128.87     7002.06    323.41 o 
  14   2  11      508.61      261.40    145.61 o 
  16   2  11      836.87     1049.43    372.00 o 
 -19   3  11      196.27      329.42    181.18 o 
 -17   3  11      386.57      213.71    151.74 o 
 -15   3  11     1026.63      928.57    177.30 o 
 -13   3  11     1711.60     1757.70    236.27 o 
 -11   3  11      721.34      743.76    119.62 o 
  -9   3  11     1292.23     1330.45     98.81 o 
  -7   3  11      259.09      144.23     50.01 o 
  -5   3  11     1406.08     1284.81    125.10 o 
  -3   3  11      106.15        3.66     46.00 o 
  -1   3  11      151.63      471.89     75.27 o 
   1   3  11       93.22        7.46     45.29 o 
   3   3  11     7788.86     6743.62    237.99 o 
   5   3  11      502.38      530.43     77.66 o 
   7   3  11       46.62       -5.63     57.95 o 
   9   3  11      168.52      221.34     77.58 o 
  11   3  11       33.42       20.11    120.86 o 
  13   3  11       21.35      -30.16    120.86 o 
  15   3  11      731.00      301.62    221.19 o 
  17   3  11      105.19       81.10    158.89 o 
 -18   4  11     8978.52    10061.17    450.39 o 
 -16   4  11      119.52     -145.35    124.26 o 
 -14   4  11     9397.65    10202.90    405.23 o 
 -12   4  11     2641.37     2796.30    220.39 o 
 -10   4  11    46942.76    48310.52    608.73 o 
  -8   4  11     4495.89     4989.69    162.53 o 
  -6   4  11    33439.86    37202.95    616.91 o 
  -4   4  11    15496.94    13094.44    378.17 o 
  -2   4  11     3529.04     3315.89    134.94 o 
   0   4  11    53540.02    50620.95    507.29 o 
   2   4  11     1119.21     1405.55     97.94 o 
   4   4  11    39096.04    36331.70    481.09 o 
   6   4  11     1604.65     1889.91    124.80 o 
   8   4  11    12514.31    13171.30    309.60 o 
  10   4  11     6434.17     5969.40    287.33 o 
  12   4  11     2879.91     3074.44    482.59 o 
  14   4  11     1598.37     1790.74    301.62 o 
  16   4  11     1511.98     2075.80    238.08 o 
 -19   5  11      125.50       49.60    159.84 o 
 -17   5  11     4152.46     3926.98    305.70 o 
 -15   5  11      485.81      369.42    180.97 o 
 -13   5  11     5143.40     5179.49    658.53 o 
 -11   5  11    21000.52    21194.86    368.09 o 
  -9   5  11      836.25      521.85    130.11 o 
  -7   5  11    30829.51    30568.71    497.06 o 
  -5   5  11      218.22      179.32     64.37 o 
  -3   5  11    29047.52    27048.29    511.82 o 
  -1   5  11      323.58      214.88     45.63 o 
   1   5  11    31724.04    30036.45    415.26 o 
   3   5  11     6215.65     6513.31    248.63 o 
   5   5  11     3631.16     2874.30    155.27 o 
   7   5  11     7861.29     7477.28    206.70 o 
   9   5  11     2748.96     2615.29    169.79 o 
  11   5  11    12597.95    12913.77    421.88 o 
  13   5  11      459.19      381.81    145.61 o 
  15   5  11      911.16      894.84    372.00 o 
 -18   6  11        6.16     -181.23    276.48 o 
 -16   6  11      297.72      226.21    163.51 o 
 -14   6  11     1666.67     1022.59    276.48 o 
 -12   6  11       43.21      -25.26     85.52 o 
 -10   6  11     1083.77     1125.40    105.74 o 
  -8   6  11     1868.43     2612.45    189.95 o 
  -6   6  11     1997.90     2137.33    129.90 o 
  -4   6  11     5698.09     6042.43    193.32 o 
  -2   6  11      168.94        7.85     45.71 o 
   0   6  11    10834.67    11637.54    271.37 o 
   2   6  11     1520.12     2068.23    109.72 o 
   4   6  11     4057.08     4110.63    152.88 o 
   6   6  11     1532.47     1225.31    103.86 o 
   8   6  11     1505.41     1458.42    133.68 o 
  10   6  11     1193.84      969.51    157.42 o 
  12   6  11        8.28     -143.90    211.13 o 
  14   6  11      668.78      459.74    155.92 o 
  16   6  11       79.17      -61.55    155.84 o 
 -17   7  11     5126.12     5113.82    382.05 o 
 -15   7  11     5383.06     5464.96    333.91 o 
 -13   7  11     8884.64     9633.36    408.36 o 
 -11   7  11    16257.09    16180.20    371.88 o 
  -9   7  11     4336.73     4139.04    188.88 o 
  -7   7  11    28904.01    29532.54    676.33 o 
  -5   7  11     2331.84     2260.74    132.22 o 
  -3   7  11    43510.11    45529.75    632.50 o 
  -1   7  11     2277.83     3072.94    160.30 o 
   1   7  11    28352.49    30250.65    418.00 o 
   3   7  11     8097.12     8554.95    208.23 o 
   5   7  11     7170.14     7644.58    205.18 o 
   7   7  11    20727.48    21597.13    363.30 o 
   9   7  11     1134.57     1245.93    144.37 o 
  11   7  11    11359.32    11084.06    397.13 o 
  13   7  11      104.02       83.08    134.51 o 
  15   7  11     3212.02     3710.02    427.29 o 
 -18   8  11     4515.73     4291.48    334.13 o 
 -16   8  11      156.22       55.30    156.40 o 
 -14   8  11    14656.14    16370.36    529.32 o 
 -12   8  11      937.24      511.22    148.93 o 
 -10   8  11    16664.37    16058.13    362.60 o 
  -8   8  11     1022.37     1093.98    114.93 o 
  -6   8  11    12255.83    12785.03    300.45 o 
  -4   8  11    10964.59    11020.85    268.94 o 
  -2   8  11     4493.48     4474.47    174.47 o 
   0   8  11    11218.64    11373.87    338.20 o 
   2   8  11      492.39      548.49     73.49 o 
   4   8  11    26539.79    26319.46    399.41 o 
   6   8  11       47.69       68.28     69.09 o 
   8   8  11     7646.65     8039.79    225.70 o 
  10   8  11      145.61      -23.71    140.66 o 
  12   8  11     2677.83     2909.47    236.18 o 
  14   8  11     1950.12     1596.71    216.05 o 
  16   8  11       88.55        5.03    161.67 o 
 -17   9  11      127.68      -31.33    152.72 o 
 -15   9  11       36.58       70.38    142.18 o 
 -13   9  11     1981.89     1361.86    286.54 o 
 -11   9  11      139.97       36.19     91.69 o 
  -9   9  11     3136.27     3238.45    175.64 o 
  -7   9  11      164.44      202.55     77.26 o 
  -5   9  11        8.79       32.18     64.65 o 
  -3   9  11       32.18      -19.60     57.47 o 
  -1   9  11     4762.24     5340.75    276.76 o 
   1   9  11       48.17      273.47    105.93 o 
   3   9  11      516.37      290.31     97.57 o 
   5   9  11     3850.00     4019.79    162.24 o 
   7   9  11       10.26      -87.86     69.77 o 
   9   9  11      559.26      357.96    112.32 o 
  11   9  11      182.98      115.89    134.51 o 
  13   9  11        2.43      -23.97    137.40 o 
  15   9  11      130.23      166.55    226.21 o 
 -16  10  11      539.49      387.80    173.20 o 
 -14  10  11     7427.33     7255.97    452.43 o 
 -12  10  11      209.74      238.10    107.11 o 
 -10  10  11    24865.14    25040.97    757.50 o 
  -8  10  11    11197.32    11312.17    305.69 o 
  -6  10  11    13524.31    13337.25    316.09 o 
  -4  10  11     6196.53     6555.78    239.20 o 
  -2  10  11      317.68      239.86     80.91 o 
   0  10  11    31296.91    29767.58    733.94 o 
   2  10  11      160.39       52.84     85.00 o 
   4  10  11    33973.49    36213.29    613.18 o 
   6  10  11      570.97      388.10     94.03 o 
   8  10  11     7577.38     8555.59    294.49 o 
  10  10  11      801.92      761.51    135.78 o 
  12  10  11     2986.93     3284.67    260.46 o 
  14  10  11     1378.33     1069.38    202.52 o 
 -17  11  11      826.47      753.88    216.74 o 
 -15  11  11      482.47      546.81    174.07 o 
 -13  11  11      274.25      444.12    163.05 o 
 -11  11  11     6212.83     6045.77    247.22 o 
  -9  11  11       57.97      -86.52     83.55 o 
  -7  11  11    25641.38    25286.16    471.45 o 
  -5  11  11      260.88      260.50     88.16 o 
  -3  11  11    17725.97    16137.80    403.14 o 
  -1  11  11      702.02      595.97     96.22 o 
   1  11  11    16469.25    17482.87    478.89 o 
   3  11  11     6543.86     6154.31    244.06 o 
   5  11  11      976.62      889.34    185.92 o 
   7  11  11    10877.82    10871.39    323.67 o 
   9  11  11       55.79      -23.85    103.44 o 
  11  11  11     3619.65     3902.76    437.35 o 
  13  11  11      253.28      125.67    149.29 o 
 -16  12  11      794.31      854.14    216.74 o 
 -14  12  11      516.35      620.55    286.54 o 
 -12  12  11       44.45     -107.35    100.38 o 
 -10  12  11      167.31      359.07    106.32 o 
  -8  12  11    11180.61    10338.78    480.28 o 
  -6  12  11      117.96      177.93     90.04 o 
  -4  12  11       74.08       40.06     78.00 o 
  -2  12  11       60.26      -80.58    118.52 o 
   0  12  11      628.08      331.78    120.86 o 
   2  12  11       51.36      -26.35    102.90 o 
   4  12  11       59.36      115.42    100.14 o 
   6  12  11     2697.98     2776.86    191.80 o 
   8  12  11      942.41      607.09    128.66 o 
  10  12  11       10.24       67.18    155.92 o 
  12  12  11      301.93       18.47    226.21 o 
  14  12  11      202.28       55.30    168.85 o 
 -15  13  11     1376.44     1112.58    213.28 o 
 -13  13  11     2221.48     2233.95    247.61 o 
 -11  13  11     6130.68     6834.78    416.62 o 
  -9  13  11     2708.09     2935.82    186.57 o 
  -7  13  11    28073.59    29225.91    533.40 o 
  -5  13  11      639.05      719.62    114.93 o 
  -3  13  11    20706.06    20934.17    424.24 o 
  -1  13  11     2987.40     3158.85    178.26 o 
   1  13  11     6459.72     6524.50    304.71 o 
   3  13  11      792.18      625.15    144.57 o 
   5  13  11     7339.20     7205.25    276.99 o 
   7  13  11     6195.37     6977.12    282.08 o 
   9  13  11      840.04      801.25    191.95 o 
  11  13  11     3630.06     3006.13    402.16 o 
  13  13  11       61.40     -241.30    241.30 o 
 -14  14  11     2768.00     2811.40    331.78 o 
 -12  14  11      767.14      631.30    138.37 o 
 -10  14  11     7274.70     7068.77    275.76 o 
  -8  14  11      379.70      438.70    113.47 o 
  -6  14  11     3400.31     3512.25    199.72 o 
  -4  14  11      948.34      980.77    134.01 o 
  -2  14  11     1978.85     1701.47    155.12 o 
   0  14  11     4625.86     5236.32    286.28 o 
   2  14  11     3349.15     2689.06    226.17 o 
   4  14  11      223.58      204.43    127.37 o 
   6  14  11       46.52       -5.41    106.53 o 
   8  14  11     2832.38     3011.71    208.24 o 
  10  14  11      297.34      138.62    166.95 o 
  12  14  11      687.43      623.35    291.56 o 
 -13  15  11     1119.07     1081.35    205.33 o 
 -11  15  11       31.78       17.50    152.28 o 
  -9  15  11      811.89      702.19    131.54 o 
  -7  15  11      254.42      222.21    104.75 o 
  -5  15  11     1537.68     1954.57    335.10 o 
  -3  15  11     7074.15     7455.60    266.43 o 
  -1  15  11     3113.05     3896.77    909.88 o 
   1  15  11     3055.66     3363.48    251.70 o 
   3  15  11     2387.50     2477.47    230.31 o 
   5  15  11     1735.83     1823.70    208.91 o 
   7  15  11     1711.40     1359.22    196.23 o 
   9  15  11       15.67      -60.32    158.89 o 
  11  15  11      185.76       60.32    261.40 o 
 -12  16  11      783.42      706.44    318.17 o 
 -10  16  11     6266.96     6616.03    289.23 o 
  -8  16  11      372.83      169.97    149.07 o 
  -6  16  11     3001.48     2822.11    191.81 o 
  -4  16  11     6468.45     6492.50    428.37 o 
  -2  16  11     6412.78     6028.87    324.94 o 
   0  16  11    14099.45    15160.28    495.21 o 
   2  16  11      860.01      781.68    173.20 o 
   4  16  11     6322.92     6623.56    330.52 o 
   6  16  11      561.38      588.16    163.51 o 
   8  16  11     2348.79     2697.18    351.89 o 
  10  16  11     1240.61     1381.74    366.97 o 
 -11  17  11     1160.01     1459.33    177.22 o 
  -9  17  11        1.86       -2.99    119.19 o 
  -7  17  11     6368.42     6351.24    294.52 o 
  -5  17  11      321.88      269.35    117.38 o 
  -3  17  11     4750.08     5205.03    294.54 o 
  -1  17  11      148.02       87.91    216.16 o 
   1  17  11     3678.14     3836.25    280.21 o 
   3  17  11      971.87      870.21    181.18 o 
   5  17  11      271.41      -31.45    138.49 o 
   7  17  11     2665.78     2579.00    257.67 o 
   9  17  11      316.27      377.02    326.75 o 
 -10  18  11       61.02     -126.13    121.12 o 
  -8  18  11      369.79      285.16    150.15 o 
  -6  18  11      635.51      422.67    130.82 o 
  -4  18  11      514.55      368.49    128.04 o 
  -2  18  11     1113.83     1255.48    200.28 o 
   0  18  11     3392.67     3075.15    366.97 o 
   2  18  11       61.59      -73.90    141.65 o 
   4  18  11      263.57      284.42    159.84 o 
   6  18  11       34.42      -45.24    149.29 o 
   8  18  11      190.16      251.35    261.40 o 
  -9  19  11     1137.49     1314.45    158.80 o 
  -7  19  11     5985.92     5936.06    282.32 o 
  -5  19  11      139.42       20.28    114.06 o 
  -3  19  11     7368.46     7528.13    382.12 o 
  -1  19  11     1047.28     1004.80    201.77 o 
   1  19  11     5365.37     5630.12    658.53 o 
   3  19  11     1671.31     1383.33    220.04 o 
   5  19  11     2535.54     2254.59    271.46 o 
   7  19  11     3724.08     3386.05    296.31 o 
  -8  20  11      251.70       71.07    131.23 o 
  -6  20  11      423.69      346.65    219.15 o 
  -4  20  11      103.16      -20.11    144.57 o 
  -2  20  11        8.41      -58.82    140.06 o 
   0  20  11     2529.07     2640.58    296.59 o 
   2  20  11       87.64       72.84    159.84 o 
   4  20  11     2044.01     1553.62    306.65 o 
  -5  21  11     1444.55     1350.28    186.88 o 
  -3  21  11     1064.95     1169.09    361.94 o 
  -1  21  11      394.56      373.77    180.35 o 
   1  21  11      491.24      221.19    256.38 o 
   3  21  11      272.43      116.75    173.20 o 
 -16   0  12    11681.81    12929.39    613.29 o 
 -14   0  12     4086.41     3951.21    351.89 o 
 -12   0  12    41482.99    45323.26   1166.26 o 
 -10   0  12      501.86      518.50    115.85 o 
  -8   0  12    37675.98    38446.34   1065.72 o 
  -6   0  12    32756.16    32375.42    924.96 o 
  -4   0  12     5728.66     6395.00    221.29 o 
  -2   0  12    49462.74    48394.86    940.04 o 
   0   0  12      251.67      341.12     98.77 o 
   2   0  12    72294.16    69226.71   1092.33 o 
   4   0  12     7563.10     8418.45    300.58 o 
   6   0  12    11713.49    10675.01    350.56 o 
   8   0  12     1462.47     1279.06    158.89 o 
  10   0  12     9690.14     9139.05    492.64 o 
  12   0  12     2780.21     3146.89    341.83 o 
  14   0  12     1285.07      834.48    251.35 o 
  16   0  12     2616.91     2101.28    341.83 o 
 -19   1  12     1457.13     1194.50    306.65 o 
 -17   1  12     1307.14      679.80    183.20 o 
 -15   1  12     3388.33     3040.08    361.68 o 
 -13   1  12     9042.16     8628.33    285.63 o 
 -11   1  12     4594.81     4485.76    153.34 o 
  -9   1  12     5216.97     4736.64    169.92 o 
  -7   1  12       15.05       10.05     58.52 o 
  -5   1  12    10211.95    10757.64    262.99 o 
  -3   1  12      888.96      878.85     65.54 o 
  -1   1  12    21068.34    20092.83    262.47 o 
   1   1  12     1805.76     1789.37    139.31 o 
   3   1  12     1715.78     1658.39    110.05 o 
   5   1  12     5892.45     5788.15    181.56 o 
   7   1  12     1198.77     1439.81    111.02 o 
   9   1  12     4598.80     4752.91    185.90 o 
  11   1  12       69.32      -89.51    110.02 o 
  13   1  12     2040.36     1963.63    281.51 o 
  15   1  12      130.23       58.41    251.35 o 
 -18   2  12       41.60       -0.91    231.24 o 
 -16   2  12     2680.91     2764.32    251.70 o 
 -14   2  12       54.18     -109.97    150.81 o 
 -12   2  12      652.44      520.74    104.16 o 
 -10   2  12     1951.18     1726.81    105.53 o 
  -8   2  12    27939.05    27618.41    406.53 o 
  -6   2  12     8630.89     9104.70    323.67 o 
  -4   2  12     1754.89     1386.00    111.04 o 
  -2   2  12     8484.52     7551.49    190.10 o 
   0   2  12      926.63      763.98     58.00 o 
   2   2  12    15071.15    14880.03    284.72 o 
   4   2  12     1258.23     1416.67    107.22 o 
   6   2  12     3494.66     3793.52    157.03 o 
   8   2  12      291.05      208.62     80.43 o 
  10   2  12      557.91      677.56    145.61 o 
  12   2  12     2900.07     2872.24    251.35 o 
  14   2  12       16.54      -44.45    175.94 o 
  16   2  12      410.43      441.96    173.20 o 
 -19   3  12     7267.63     7988.11    417.82 o 
 -17   3  12     4290.82     3869.69    668.59 o 
 -15   3  12     1226.51      673.62    174.07 o 
 -13   3  12     6763.04     6680.87    323.41 o 
 -11   3  12      577.80      542.56     88.70 o 
  -9   3  12    51689.11    49857.45    605.08 o 
  -7   3  12       31.38       54.45     59.57 o 
  -5   3  12    38146.68    39098.32    579.84 o 
  -3   3  12     3611.96     4701.40    172.08 o 
  -1   3  12    34317.95    33726.95    418.58 o 
   1   3  12    21344.54    20472.18    338.95 o 
   3   3  12    20707.22    21535.92    355.11 o 
   5   3  12    18814.71    19539.40    340.06 o 
   7   3  12     5153.49     4847.46    178.00 o 
   9   3  12    14907.69    15277.80    315.30 o 
  11   3  12      881.06      935.02    166.95 o 
  13   3  12     9352.14     9333.23    437.35 o 
  15   3  12      137.16        8.25    138.49 o 
 -18   4  12       92.94      127.35    256.38 o 
 -16   4  12     3323.51     2856.45    266.52 o 
 -14   4  12      244.67      196.44    191.03 o 
 -12   4  12     4714.76     5398.49    294.46 o 
 -10   4  12      894.53     1144.66    107.99 o 
  -8   4  12      116.92       55.12     69.35 o 
  -6   4  12     3488.89     3412.54    167.17 o 
  -4   4  12      176.77      185.05     62.37 o 
  -2   4  12    18718.28    20552.29    461.63 o 
   0   4  12     1939.84     2444.50    114.75 o 
   2   4  12    19499.14    20544.63    342.65 o 
   4   4  12        2.43      225.79     67.39 o 
   6   4  12     8327.87     9171.74    233.52 o 
   8   4  12      571.70      494.57     82.48 o 
  10   4  12     2985.24     3141.66    230.97 o 
  12   4  12       20.22     -133.30    110.02 o 
  14   4  12      523.34      392.10    156.40 o 
  16   4  12      159.14       90.49    156.40 o 
 -17   5  12     1297.08     1201.12    209.63 o 
 -15   5  12      705.68      967.69    341.83 o 
 -13   5  12     7418.07     8029.73    362.57 o 
 -11   5  12      561.92      661.13     95.37 o 
  -9   5  12    21958.60    22332.36    639.24 o 
  -7   5  12     2976.47     3177.02    162.46 o 
  -5   5  12    15746.92    15805.85    328.20 o 
  -3   5  12     3105.69     3737.05    179.63 o 
  -1   5  12    10321.90    11023.75    210.40 o 
   1   5  12     2742.73     3737.83    148.12 o 
   3   5  12      905.12     1298.94    100.74 o 
   5   5  12     1278.87     1396.10     99.55 o 
   7   5  12     2782.03     2621.78    194.46 o 
   9   5  12    10724.14    11301.61    522.42 o 
  11   5  12      354.13      228.15    138.49 o 
  13   5  12     2537.28     2455.42    227.16 o 
  15   5  12        2.89     -170.14    138.49 o 
 -18   6  12      216.00       68.37    158.89 o 
 -16   6  12    13760.30    12880.05    486.94 o 
 -14   6  12      347.22      297.28    206.11 o 
 -12   6  12    27524.72    28118.09    523.77 o 
 -10   6  12     2573.90     2592.76    161.70 o 
  -8   6  12    12340.97    12897.06    427.07 o 
  -6   6  12    21980.08    23304.27    589.88 o 
  -4   6  12     5808.20     6602.87    206.81 o 
  -2   6  12    25210.21    25588.87    426.24 o 
   0   6  12     1502.02     1617.14     91.87 o 
   2   6  12    79548.68    77774.96    850.19 o 
   4   6  12     3227.11     3329.44    146.83 o 
   6   6  12    17233.67    17622.73    328.83 o 
   8   6  12      354.69      306.86    107.32 o 
  10   6  12    11445.18    11543.78    400.49 o 
  12   6  12     2105.57     1833.82    211.86 o 
  14   6  12      365.01      341.83    163.05 o 
  16   6  12      503.96      451.85    184.43 o 
 -17   7  12      147.88      123.62    155.92 o 
 -15   7  12       69.47       10.31    141.65 o 
 -13   7  12     1666.82     1052.37    187.49 o 
 -11   7  12      324.90      365.62    122.36 o 
  -9   7  12     1599.70     1685.43    138.34 o 
  -7   7  12     3941.42     3860.19    183.25 o 
  -5   7  12     4050.30     3951.29    172.81 o 
  -3   7  12      247.81      308.84     73.15 o 
  -1   7  12     2725.31     2072.42    123.05 o 
   1   7  12      197.75      128.35     74.01 o 
   3   7  12       29.05      -29.83     56.29 o 
   5   7  12     2178.78     1917.04    162.53 o 
   7   7  12       41.31       -7.15     73.81 o 
   9   7  12      493.76      314.07    109.06 o 
  11   7  12        0.23     -165.03    110.02 o 
  13   7  12      518.22      648.16    166.05 o 
  15   7  12        2.86       16.83    151.74 o 
 -18   8  12      207.91      143.71    180.35 o 
 -16   8  12     3112.35     3406.58    291.22 o 
 -14   8  12      603.85      571.02    174.07 o 
 -12   8  12    12967.05    12391.48    344.25 o 
 -10   8  12     3745.49     3943.54    229.30 o 
  -8   8  12     7142.89     7690.83    552.26 o 
  -6   8  12     1640.09     1626.25    129.90 o 
  -4   8  12      703.27      767.98     95.56 o 
  -2   8  12    27955.45    27009.70    454.80 o 
   0   8  12     1299.01     1335.40    246.03 o 
   2   8  12    15570.49    14817.14    510.06 o 
   4   8  12      140.25       46.60     67.39 o 
   6   8  12     9112.35     9477.18    241.44 o 
   8   8  12     1277.07     1147.26    117.73 o 
  10   8  12     2534.62     2622.59    188.62 o 
  12   8  12      510.00      535.70    161.67 o 
  14   8  12      572.35      418.71    170.18 o 
 -17   9  12     1376.46     1118.67    331.78 o 
 -15   9  12     2047.46     2438.82    276.48 o 
 -13   9  12     9326.08     9967.15    420.81 o 
 -11   9  12     2507.34     2452.94    346.04 o 
  -9   9  12    24942.94    25786.72    618.10 o 
  -7   9  12     1746.06     1549.84    132.99 o 
  -5   9  12    17067.12    15899.42    354.06 o 
  -3   9  12       35.50      -27.02     65.05 o 
  -1   9  12    30383.45    32265.47    520.12 o 
   1   9  12     2254.45     2520.78    246.32 o 
   3   9  12     6182.58     6174.83    397.72 o 
   5   9  12    13092.00    13536.17    289.76 o 
   7   9  12      732.64      631.87    101.25 o 
   9   9  12    10915.59    11281.27    566.20 o 
  11   9  12      232.81      276.74    141.65 o 
  13   9  12     3885.00     4015.34    290.44 o 
  15   9  12      109.36       61.61    166.05 o 
 -16  10  12      760.93      251.35    170.62 o 
 -14  10  12       52.21       10.05    135.08 o 
 -12  10  12     1208.79      876.23    137.13 o 
 -10  10  12       31.59       -5.40     88.49 o 
  -8  10  12     2491.86     2241.82    222.70 o 
  -6  10  12     7175.38     7135.69    282.62 o 
  -4  10  12     3020.11     3091.47    202.64 o 
  -2  10  12      657.18      593.98     94.44 o 
   0  10  12      255.24       80.08    101.44 o 
   2  10  12     8050.65     7600.60    412.21 o 
   4  10  12     1656.16     1661.87    247.15 o 
   6  10  12     9908.36     9991.04    314.39 o 
   8  10  12      921.38      872.10    137.86 o 
  10  10  12      424.29      286.61    122.03 o 
  12  10  12      110.36      136.34    142.52 o 
  14  10  12        5.03       13.33    152.72 o 
 -15  11  12     2272.26     2553.32    412.21 o 
 -13  11  12     1095.70     1178.80    241.30 o 
 -11  11  12     1363.55     1634.93    159.02 o 
  -9  11  12    10056.71     9839.43    357.03 o 
  -7  11  12     7013.46     6948.41    251.36 o 
  -5  11  12     3800.90     3797.97    187.64 o 
  -3  11  12      557.84      364.37     93.15 o 
  -1  11  12     9497.24     9895.30    377.31 o 
   1  11  12     2379.93     2436.23    417.24 o 
   3  11  12     2945.01     3345.43    205.25 o 
   5  11  12     2266.82     2185.26    311.27 o 
   7  11  12     1473.33     1302.16    155.12 o 
   9  11  12     6769.20     7920.31    390.81 o 
  11  11  12      222.55       84.11    139.47 o 
  13  11  12     1010.48      806.98    188.42 o 
 -16  12  12     4814.65     5284.45    492.64 o 
 -14  12  12      292.65       33.44    152.72 o 
 -12  12  12     7064.21     6944.17    278.89 o 
 -10  12  12      544.15      469.74    117.38 o 
  -8  12  12    19960.82    19433.37    427.68 o 
  -6  12  12    26426.35    26361.76    499.06 o 
  -4  12  12     5519.65     5358.37    226.15 o 
  -2  12  12     9670.21     9493.72    280.15 o 
   0  12  12      131.36      -60.32     99.53 o 
   2  12  12    22199.65    21545.94    769.13 o 
   4  12  12      345.23      394.99    142.86 o 
   6  12  12     6158.45     6656.22    303.44 o 
   8  12  12      771.21      873.81    205.96 o 
  10  12  12     3756.48     3809.71    308.70 o 
  12  12  12     1219.21      985.29    311.67 o 
 -15  13  12        1.87       34.97    163.05 o 
 -13  13  12      710.75     1027.35    200.28 o 
 -11  13  12      433.16      340.35    121.30 o 
  -9  13  12     1338.97     1040.94    139.52 o 
  -7  13  12     3239.26     3005.94    191.84 o 
  -5  13  12     4412.66     4217.16    316.47 o 
  -3  13  12       34.03      -49.55     85.80 o 
  -1  13  12      662.35      847.90    163.05 o 
   1  13  12       38.79      -73.84    102.90 o 
   3  13  12      114.14      -21.94    115.85 o 
   5  13  12      293.03      233.02    114.93 o 
   7  13  12      309.95      343.42    128.66 o 
   9  13  12      178.28     -134.87    144.57 o 
  11  13  12        7.47      191.03    241.30 o 
  13  13  12      659.29      432.32    321.73 o 
 -14  14  12      361.28      200.67    201.08 o 
 -12  14  12     3748.46     4054.09    234.14 o 
 -10  14  12      293.17      319.91    119.87 o 
  -8  14  12     8027.84     7746.20    498.92 o 
  -6  14  12     9417.74     9597.52    306.32 o 
  -4  14  12     1767.73     2033.27    213.84 o 
  -2  14  12    12429.11    11481.07    327.19 o 
   0  14  12     4282.55     4674.67    447.40 o 
   2  14  12     4037.38     3980.61    273.08 o 
   4  14  12     5796.42     5812.60    317.79 o 
   6  14  12      871.88     1047.85    157.94 o 
   8  14  12     2242.89     1987.24    259.41 o 
  10  14  12     1582.36     1879.85    259.41 o 
  12  14  12      421.73      472.54    311.67 o 
 -13  15  12     1719.83     1434.99    246.32 o 
 -11  15  12      588.59      744.52    151.79 o 
  -9  15  12     7606.63     7802.56    552.31 o 
  -7  15  12       20.53       17.47    126.22 o 
  -5  15  12    11817.05    12114.86    341.47 o 
  -3  15  12     1280.04     1230.34    148.46 o 
  -1  15  12    11045.01    13022.61    460.62 o 
   1  15  12     3188.97     3074.00    251.70 o 
   3  15  12     1695.72     2028.51    219.01 o 
   5  15  12     2714.89     3127.40    257.67 o 
   7  15  12      702.28      528.95    148.91 o 
   9  15  12     3365.14     3997.55    337.18 o 
  11  15  12      213.04      -20.11    291.56 o 
 -12  16  12       18.21      -59.37    115.28 o 
 -10  16  12      143.94       93.32    138.49 o 
  -8  16  12       12.51      -56.25    107.95 o 
  -6  16  12      826.70      984.97    144.80 o 
  -4  16  12        3.93       21.27    163.24 o 
  -2  16  12      229.27      214.17    316.70 o 
   0  16  12       96.41       53.36    155.84 o 
   2  16  12      653.66      454.22    159.84 o 
   4  16  12      269.19      280.58    151.74 o 
   6  16  12      373.10      254.70    158.89 o 
   8  16  12       10.17      -49.87    177.30 o 
  10  16  12      215.30      175.94    199.06 o 
 -11  17  12     1594.13     1797.02    192.41 o 
  -9  17  12     2914.36     3211.01    256.83 o 
  -7  17  12      461.56      291.55    117.45 o 
  -5  17  12     2424.13     2475.54    192.71 o 
  -3  17  12      148.67      318.50    139.05 o 
  -1  17  12     6173.40     6771.65    357.70 o 
   1  17  12      840.16      808.10    187.49 o 
   3  17  12     2751.27     3194.71    854.59 o 
   5  17  12     1353.58     1573.71    223.18 o 
   7  17  12       12.56      152.15    158.89 o 
   9  17  12     2219.65     2223.52    297.57 o 
 -10  18  12     1571.66     1858.06    201.88 o 
  -8  18  12     3394.63     3211.47    349.35 o 
  -6  18  12     2439.01     2111.66    193.87 o 
  -4  18  12      272.33      266.25    124.02 o 
  -2  18  12     7243.28     7091.57    374.98 o 
   0  18  12       11.35      -94.90    145.61 o 
   2  18  12     4809.52     4665.37    317.79 o 
   4  18  12      418.39      218.19    166.95 o 
   6  18  12     6116.93     6228.26    492.64 o 
   8  18  12       17.53     -110.59    251.35 o 
  -9  19  12      224.29      410.70    145.91 o 
  -7  19  12      135.84      192.73    133.10 o 
  -5  19  12      144.14      198.88    125.68 o 
  -3  19  12      408.93      313.52    173.20 o 
  -1  19  12       11.06       64.67    155.92 o 
   1  19  12       36.60        3.88    155.92 o 
   3  19  12       24.16        3.66    154.47 o 
   5  19  12      318.85      390.99    236.27 o 
  -6  20  12     1724.12     1158.10    176.94 o 
  -4  20  12     1044.38      519.83    291.56 o 
  -2  20  12     3771.42     3131.00    291.90 o 
   0  20  12      117.29       48.56    164.25 o 
   2  20  12     2975.68     2244.47    361.94 o 
   4  20  12      832.03      668.59    271.46 o 
  -1  21  12     2785.01     2781.94    287.34 o 
 -19   1  13      690.61       50.27    251.35 o 
 -17   1  13      387.13       65.35    149.29 o 
 -15   1  13     9549.69     9019.82    829.45 o 
 -13   1  13     3822.11     3046.76    196.59 o 
 -11   1  13    14874.19    13953.69    266.86 o 
  -9   1  13       19.22      -53.48     58.75 o 
  -7   1  13    43546.16    45202.64   1154.07 o 
  -5   1  13      768.51      782.53     79.81 o 
  -3   1  13    24986.87    25398.35    338.65 o 
  -1   1  13     1115.98     1269.48    119.40 o 
   1   1  13    21024.28    21071.00    357.03 o 
   3   1  13    20697.95    20595.87    359.14 o 
   5   1  13     2267.71     2321.57    182.85 o 
   7   1  13     1407.56     1745.50    126.72 o 
   9   1  13      816.29      992.16    112.14 o 
  11   1  13     9381.44     9856.20    383.90 o 
  13   1  13        4.54        5.03    127.97 o 
  15   1  13     2313.34     2445.68    252.30 o 
 -18   2  13     2996.26     3234.99    290.44 o 
 -16   2  13     1337.26     1470.35    271.46 o 
 -14   2  13    16231.60    18491.03    546.86 o 
 -12   2  13     1857.71     2321.37    206.17 o 
 -10   2  13     9047.74    10509.89    225.78 o 
  -8   2  13    13181.45    13615.83    329.59 o 
  -6   2  13      885.13      662.52     93.74 o 
  -4   2  13    24390.45    23969.26    377.48 o 
  -2   2  13     1170.16     1470.95    114.47 o 
   0   2  13    42150.71    43300.86    563.15 o 
   2   2  13     1870.06     1979.25    123.40 o 
   4   2  13    23460.66    23931.68    393.40 o 
   6   2  13     3330.83     3695.82    166.88 o 
   8   2  13    11511.95    12330.14    390.36 o 
  10   2  13     4463.95     4211.48    321.73 o 
  12   2  13      100.71       40.22    127.97 o 
  14   2  13     1873.76     1664.92    216.05 o 
  16   2  13      140.10       15.08    156.40 o 
 -17   3  13       34.12      164.21    158.89 o 
 -15   3  13       26.79     -175.71    117.14 o 
 -13   3  13      259.05      210.05    131.38 o 
 -11   3  13     1190.16     1178.01    113.95 o 
  -9   3  13     2784.44     2633.34    164.00 o 
  -7   3  13     6522.28     6438.19    228.65 o 
  -5   3  13     4721.11     4572.39    180.51 o 
  -3   3  13      236.37      261.04     64.93 o 
  -1   3  13     2825.27     2552.47    107.11 o 
   1   3  13       53.40        8.34     56.80 o 
   3   3  13       15.15       78.72     65.49 o 
   5   3  13        7.04       43.07     68.17 o 
   7   3  13     2139.66     2344.26    139.68 o 
   9   3  13       29.78       -5.48    104.61 o 
  11   3  13      265.09      306.65    142.18 o 
  13   3  13      209.77      163.07    145.61 o 
  15   3  13       26.80      121.12    152.72 o 
 -18   4  13     5576.84     5951.63    369.47 o 
 -16   4  13      265.17      447.40    170.62 o 
 -14   4  13    16053.65    16943.23    529.60 o 
 -12   4  13     1916.58     1972.66    159.23 o 
 -10   4  13     6260.05     7430.22    251.49 o 
  -8   4  13    12547.21    12488.09    316.96 o 
  -6   4  13    13626.96    14195.14    324.00 o 
  -4   4  13    33769.18    34433.55    536.94 o 
  -2   4  13     9392.61    10671.72    249.00 o 
   0   4  13    32819.88    30758.27    452.67 o 
   2   4  13     1247.55      823.49    141.03 o 
   4   4  13    40136.01    39230.84    541.32 o 
   6   4  13      286.13      198.47    103.03 o 
   8   4  13    10343.89    10693.07    348.28 o 
  10   4  13     5636.80     5531.88    301.58 o 
  12   4  13      104.53      147.72    137.40 o 
  14   4  13     4239.45     3532.23    276.99 o 
 -17   5  13     1615.30     1389.56    281.51 o 
 -15   5  13     9341.58     9785.09    422.95 o 
 -13   5  13     4392.26     4157.59    407.19 o 
 -11   5  13     3083.52     3356.83    167.16 o 
  -9   5  13      160.14       85.05     73.37 o 
  -7   5  13    27166.56    26351.22    473.64 o 
  -5   5  13      307.31      255.46     77.23 o 
  -3   5  13    12429.06    11885.15    294.17 o 
  -1   5  13     5618.30     5434.31    153.77 o 
   1   5  13     3896.77     3416.37    150.84 o 
   3   5  13    16935.86    16278.76    315.06 o 
   5   5  13      339.40      247.29     71.40 o 
   7   5  13     6093.85     6355.24    304.42 o 
   9   5  13       44.26      -72.39     94.69 o 
  11   5  13     6140.58     6427.37    326.10 o 
  13   5  13      165.06       95.51    142.18 o 
  15   5  13     2348.57     1632.13    223.18 o 
 -18   6  13       26.37     -114.48    155.92 o 
 -16   6  13      100.14       60.56    152.72 o 
 -14   6  13      102.57       26.46    165.89 o 
 -12   6  13     2098.31     2032.06    165.56 o 
 -10   6  13      354.27      225.71     92.51 o 
  -8   6  13      965.00     1075.19    116.37 o 
  -6   6  13     2409.79     2927.52    166.31 o 
  -4   6  13     3199.01     3279.36    274.47 o 
  -2   6  13     2086.61     2088.69    196.09 o 
   0   6  13     1783.47     1403.92     89.30 o 
   2   6  13      157.19       96.19     84.36 o 
   4   6  13      711.17      508.55     92.87 o 
   6   6  13        3.40      -48.73     67.42 o 
   8   6  13     1303.83     1506.10    149.47 o 
  10   6  13      486.44      755.74    158.89 o 
  12   6  13      416.91       88.17    226.21 o 
  14   6  13       21.25     -100.54    150.81 o 
 -17   7  13     2445.89     2710.23    432.32 o 
 -15   7  13     7324.47     7148.54    452.43 o 
 -13   7  13     2733.88     3081.37    258.83 o 
 -11   7  13    23468.99    24511.91    492.33 o 
  -9   7  13     3493.35     3491.89    189.39 o 
  -7   7  13    19449.60    18633.27    390.53 o 
  -5   7  13      662.69      660.09     96.04 o 
  -3   7  13    35376.16    36954.74    567.95 o 
  -1   7  13     5415.15     5502.38    228.17 o 
   1   7  13    17767.35    18639.78    420.95 o 
   3   7  13     6705.66     7465.73    290.23 o 
   5   7  13     5027.49     5240.26    188.95 o 
   7   7  13     7658.60     7742.08    274.12 o 
   9   7  13      122.91      -25.34    100.14 o 
  11   7  13     8391.58     9181.92    385.06 o 
  13   7  13       67.12      199.25    154.47 o 
  15   7  13     1855.65     1887.76    256.38 o 
 -16   8  13      327.77      187.00    158.89 o 
 -14   8  13     7115.96     7088.26    472.54 o 
 -12   8  13      209.90      255.72    110.47 o 
 -10   8  13    10356.77    10307.77    304.71 o 
  -8   8  13     5189.38     5179.88    218.77 o 
  -6   8  13     1335.30     1420.03    132.13 o 
  -4   8  13     6031.23     6126.65    211.26 o 
  -2   8  13     5067.25     5327.54    234.35 o 
   0   8  13    22344.22    23043.68    854.59 o 
   2   8  13     1318.64     1074.29    134.88 o 
   4   8  13    28594.59    28687.57    546.21 o 
   6   8  13      190.54       99.37     80.98 o 
   8   8  13     5562.60     5859.14    212.42 o 
  10   8  13      955.53     1181.35    156.74 o 
  12   8  13      135.80      -59.79    134.51 o 
  14   8  13     1558.26     1349.76    226.21 o 
 -17   9  13      275.25      128.19    168.85 o 
 -15   9  13       35.29       88.66    155.92 o 
 -13   9  13      134.25       73.02    134.51 o 
 -11   9  13        5.94      -63.38    133.43 o 
  -9   9  13      881.68      844.72    124.02 o 
  -7   9  13        7.71      -77.86     70.55 o 
  -5   9  13       57.32      -23.82     88.56 o 
  -3   9  13      950.71     1095.57    116.37 o 
  -1   9  13     1333.22     1399.23    165.48 o 
   1   9  13     1264.49     1438.80    177.30 o 
   3   9  13       50.26       26.10     88.88 o 
   5   9  13     1255.83     1170.59    147.70 o 
   7   9  13      763.09      697.18    107.42 o 
   9   9  13       46.66      164.25    113.45 o 
  11   9  13       16.61       21.65    135.24 o 
  13   9  13      105.27      274.67    166.05 o 
 -16  10  13      412.51      230.81    166.05 o 
 -14  10  13     3224.56     3489.22    289.14 o 
 -12  10  13      179.37      -86.28     96.52 o 
 -10  10  13     7807.08     7214.44    268.91 o 
  -8  10  13     7703.38     7855.64    269.73 o 
  -6  10  13     3366.34     3467.07    341.61 o 
  -4  10  13    20285.63    19921.06    407.47 o 
  -2  10  13     1340.41     1422.57    127.74 o 
   0  10  13    20256.48    19870.27    546.16 o 
   2  10  13       45.51      -45.42    102.90 o 
   4  10  13    19553.89    21514.08    476.29 o 
   6  10  13     4202.50     4203.89    232.73 o 
   8  10  13     5347.63     5634.32    278.66 o 
  10  10  13     1305.85     1121.61    188.53 o 
  12  10  13      479.88      157.80    191.03 o 
  14  10  13     1172.68      828.12    301.62 o 
 -15  11  13     2194.91     2174.71    291.56 o 
 -13  11  13       11.04      -51.86    132.84 o 
 -11  11  13     5763.45     6537.71    269.87 o 
  -9  11  13        3.36       49.15     91.69 o 
  -7  11  13    30607.34    31031.15    555.80 o 
  -5  11  13      990.73      790.30    115.63 o 
  -3  11  13    12577.56    12663.36    326.55 o 
  -1  11  13      152.50      116.97     82.63 o 
   1  11  13     3364.98     3089.71    241.40 o 
   3  11  13     3163.04     3023.86    224.56 o 
   5  11  13     1575.84     1701.86    170.94 o 
   7  11  13     2380.46     2571.19    196.68 o 
   9  11  13      334.90      737.60    195.41 o 
  11  11  13     3886.12     3709.91    462.48 o 
  13  11  13        4.80      -12.41    161.58 o 
 -14  12  13      512.51      307.82    161.58 o 
 -12  12  13       23.45       94.44    106.06 o 
 -10  12  13     2140.97     2027.27    207.68 o 
  -8  12  13      898.27      758.80    129.45 o 
  -6  12  13      491.10      318.78    123.92 o 
  -4  12  13     8524.60     8542.39    279.12 o 
  -2  12  13       33.24       34.38     88.49 o 
   0  12  13      209.00      -31.78    110.02 o 
   2  12  13       47.87      -75.40    113.75 o 
   4  12  13       63.33       80.08    103.59 o 
   6  12  13     6338.64     6362.04    279.37 o 
   8  12  13       75.59       71.32    119.60 o 
  10  12  13       31.61      -70.38    163.51 o 
  12  12  13      318.58      774.15    311.67 o 
 -15  13  13     3188.33     3417.43    313.44 o 
 -13  13  13     2042.33     2122.39    472.54 o 
 -11  13  13    10042.86     9892.22    329.56 o 
  -9  13  13     1306.08     1409.70    180.60 o 
  -7  13  13    22560.99    23097.36    483.34 o 
  -5  13  13     3362.20     3351.90    304.77 o 
  -3  13  13    20724.56    21060.52    445.37 o 
  -1  13  13      306.06      123.48    236.27 o 
   1  13  13     3402.47     3814.00    273.08 o 
   3  13  13     4205.07     4140.45    286.28 o 
   5  13  13      423.12      287.28    125.71 o 
   7  13  13     2506.35     3064.25    258.82 o 
   9  13  13       55.36      -52.73    159.84 o 
  11  13  13     5105.11     5047.09    522.81 o 
 -14  14  13     2137.28     1927.75    254.75 o 
 -12  14  13      492.00      222.94    126.96 o 
 -10  14  13     2114.53     2043.66    183.30 o 
  -8  14  13      837.63     1105.05    213.07 o 
  -6  14  13      356.40      338.71    116.72 o 
  -4  14  13     3521.08     3588.40    336.30 o 
  -2  14  13     1778.14     2333.51    281.77 o 
   0  14  13     3773.66     3448.87    269.03 o 
   2  14  13      420.51      493.52    163.05 o 
   4  14  13     2277.58     2484.41    244.57 o 
   6  14  13      393.58      115.82    120.79 o 
   8  14  13      415.71      604.26    209.63 o 
  10  14  13      630.28      319.61    231.24 o 
 -13  15  13      182.29     -100.31    152.09 o 
 -11  15  13      538.07      217.06    126.54 o 
  -9  15  13     2033.00     1827.00    180.08 o 
  -7  15  13      809.47      680.52    131.61 o 
  -5  15  13      421.71      343.11    114.51 o 
  -3  15  13     2424.46     2602.20    301.38 o 
  -1  15  13      223.27      285.34    148.79 o 
   1  15  13     5831.00     5036.47    314.87 o 
   3  15  13       14.41      -22.83    131.38 o 
   5  15  13     2674.58     2454.88    247.61 o 
   7  15  13     2187.50     2091.55    205.63 o 
   9  15  13      157.50      130.70    191.55 o 
 -12  16  13     1166.57     1439.00    237.28 o 
 -10  16  13     2586.25     2688.04    244.57 o 
  -8  16  13     2072.86     2060.11    184.63 o 
  -6  16  13     1284.74     1211.16    157.51 o 
  -4  16  13     5764.87     6030.87    260.58 o 
  -2  16  13      148.97        9.28    206.11 o 
   0  16  13    12452.54    13232.10    483.84 o 
   2  16  13     3759.76     3274.53    279.13 o 
   4  16  13     4226.65     4806.65    361.94 o 
   6  16  13      396.65      239.80    166.05 o 
   8  16  13     2763.50     2687.08    308.70 o 
 -11  17  13     1252.39     1284.14    183.75 o 
  -9  17  13        1.08       -6.75    119.40 o 
  -7  17  13     2865.13     2894.13    214.08 o 
  -5  17  13       24.74     -146.36     97.57 o 
  -3  17  13     2693.20     3093.66    215.06 o 
  -1  17  13       94.40      -99.28    141.65 o 
   1  17  13      734.23      221.19    156.40 o 
   3  17  13     2604.01     2798.43    269.87 o 
   5  17  13       10.76       56.67    154.47 o 
   7  17  13     1950.25     1883.80    402.16 o 
  -8  18  13      249.02      258.55    137.13 o 
  -6  18  13      264.19      281.32    133.25 o 
  -4  18  13      384.20      364.68    132.71 o 
  -2  18  13      723.96      975.63    213.28 o 
   0  18  13      644.15      108.88    164.25 o 
   2  18  13      369.86      266.64    170.18 o 
   4  18  13      334.62      195.54    221.19 o 
   6  18  13       33.77      158.05    176.03 o 
  -7  19  13     5442.14     5747.74    294.33 o 
  -5  19  13      344.84      323.21    137.13 o 
  -3  19  13     4066.46     3510.13    306.26 o 
  -1  19  13      531.95      759.53    241.30 o 
   1  19  13     3340.45     3070.71    749.02 o 
   3  19  13     2168.00     2394.33    274.81 o 
   5  19  13      892.27      284.98    190.80 o 
  -4  20  13      344.41      498.75    195.65 o 
  -2  20  13      117.65      -20.11    161.67 o 
   0  20  13     1178.08     1210.63    246.32 o 
   2  20  13      102.97       37.55    173.20 o 
 -18   0  14       11.42     -150.81    221.19 o 
 -16   0  14    13996.31    14789.37    764.10 o 
 -14   0  14     2641.11     3196.85    251.70 o 
 -12   0  14    34928.98    35906.31   1518.15 o 
 -10   0  14    16034.11    17081.09    419.58 o 
  -8   0  14    23521.39    25925.04    582.61 o 
  -6   0  14    35495.31    35275.84    671.45 o 
  -4   0  14      681.47      522.81    191.03 o 
  -2   0  14    22595.03    20469.86    774.15 o 
   0   0  14     1434.18     1258.14    170.92 o 
   2   0  14    38890.55    39807.82    779.59 o 
   4   0  14     4367.09     4723.45    257.67 o 
   6   0  14     7342.16     7759.96    326.10 o 
   8   0  14     8111.93     6999.44    472.54 o 
  10   0  14     2447.45     2815.11    331.78 o 
  12   0  14     2697.38     2322.46    321.73 o 
  14   0  14     1012.71      693.72    251.35 o 
 -17   1  14     1909.25     1819.77    351.89 o 
 -15   1  14     1032.06      586.48    170.18 o 
 -13   1  14     8082.32     8053.30   1040.58 o 
 -11   1  14     1986.69     1834.34    119.16 o 
  -9   1  14     9493.46     9559.61    832.18 o 
  -7   1  14     4190.35     4300.31    166.52 o 
  -5   1  14    12107.87    13353.82    356.99 o 
  -3   1  14       25.12        7.82    110.59 o 
  -1   1  14     2655.28     2329.92    200.81 o 
   1   1  14     5351.00     5917.69    194.80 o 
   3   1  14     1745.21     1496.58    117.21 o 
   5   1  14     4325.67     3661.90    167.96 o 
   7   1  14       85.10       78.76     82.83 o 
   9   1  14     3405.50     3810.60    242.39 o 
  11   1  14        4.17       48.83    124.26 o 
  13   1  14      817.35      803.74    196.05 o 
  15   1  14       54.04      191.46    163.05 o 
 -18   2  14       15.48      130.92    166.95 o 
 -16   2  14     4519.22     4356.29    305.45 o 
 -14   2  14       46.95      165.89    127.97 o 
 -12   2  14     1324.08     1313.78    226.21 o 
 -10   2  14      535.99      491.03     92.87 o 
  -8   2  14      586.50      434.47     97.31 o 
  -6   2  14     7238.66     7524.43    413.75 o 
  -4   2  14     5828.05     5431.87    193.36 o 
  -2   2  14     5849.59     5394.20    280.75 o 
   0   2  14     3785.13     3944.65    167.81 o 
   2   2  14    12921.68    12436.10    326.51 o 
   4   2  14      874.21      848.01    100.96 o 
   6   2  14     6291.65     6618.54    215.52 o 
   8   2  14     1280.28     1220.59    126.72 o 
  10   2  14      896.10     1318.38    226.21 o 
  12   2  14      736.22      727.66    236.27 o 
  14   2  14      214.32      441.75    170.18 o 
 -17   3  14     4514.35     3834.31    305.45 o 
 -15   3  14     2487.58     2467.19    247.61 o 
 -13   3  14    10709.17    10114.53    405.23 o 
 -11   3  14      691.22      640.50    101.73 o 
  -9   3  14    12389.10    12794.11    517.89 o 
  -7   3  14      433.91      401.82     97.08 o 
  -5   3  14    43771.03    44837.26    659.90 o 
  -3   3  14     4223.48     4636.98    176.62 o 
  -1   3  14    17347.92    17290.27    381.64 o 
   1   3  14    18506.78    18717.86    348.28 o 
   3   3  14     2301.58     2200.41    141.81 o 
   5   3  14    27513.70    27659.21    451.30 o 
   7   3  14      554.17      514.94    101.53 o 
   9   3  14    14649.11    15240.27    502.02 o 
  11   3  14       15.81      104.89    131.38 o 
  13   3  14     2943.67     2844.91    256.38 o 
  15   3  14      131.45       93.84    158.89 o 
 -18   4  14       25.07      120.65    163.51 o 
 -16   4  14     2243.83     1873.38    457.46 o 
 -14   4  14      137.21      155.19    138.49 o 
 -12   4  14    11570.53    11879.34    338.96 o 
 -10   4  14      912.96      850.49    188.18 o 
  -8   4  14       47.11      -18.99     73.98 o 
  -6   4  14     4261.86     4465.08    346.25 o 
  -4   4  14        3.44       -1.31     61.59 o 
  -2   4  14     5858.13     5278.48    517.78 o 
   0   4  14      342.29      220.91     76.48 o 
   2   4  14    15645.85    16065.66    362.79 o 
   4   4  14      982.34     1025.80    109.38 o 
   6   4  14      852.28      997.93    115.39 o 
   8   4  14      373.44      210.90     96.12 o 
  10   4  14      845.71      729.82    163.51 o 
  12   4  14     1414.92     1095.83    211.13 o 
  14   4  14      184.53       77.08    158.89 o 
 -17   5  14      879.81      905.89    202.52 o 
 -15   5  14     2065.35     1965.76    412.21 o 
 -13   5  14     3519.25     4091.52    287.86 o 
 -11   5  14       54.20       -5.14     78.86 o 
  -9   5  14    10182.57     9868.96    293.56 o 
  -7   5  14     2689.86     2689.83    162.17 o 
  -5   5  14    10113.02    10362.74    447.20 o 
  -3   5  14     7128.37     7516.77    261.52 o 
  -1   5  14    14646.52    16857.09    914.91 o 
   1   5  14      212.24      407.93     85.67 o 
   3   5  14       19.96      -27.65     65.65 o 
   5   5  14     7762.45     7828.97    232.19 o 
   7   5  14        6.36     -109.63     73.09 o 
   9   5  14     3366.29     3741.80    215.74 o 
  11   5  14       55.19       54.24    132.84 o 
  13   5  14     1670.63     1728.58    221.83 o 
  15   5  14      266.72      213.06    170.92 o 
 -16   6  14     7779.30     8636.77    426.55 o 
 -14   6  14      773.96      804.27    181.18 o 
 -12   6  14    29063.31    29886.07    562.82 o 
 -10   6  14      702.94      790.17    120.79 o 
  -8   6  14     6729.80     6438.44    238.98 o 
  -6   6  14    11807.64    12977.38    346.52 o 
  -4   6  14     1474.25     1553.56    214.51 o 
  -2   6  14    29275.67    28862.49    481.25 o 
   0   6  14      606.39      497.79    211.13 o 
   2   6  14    44110.35    47891.99    628.99 o 
   4   6  14       59.76      -20.15     71.11 o 
   6   6  14     8059.62     8580.99    349.73 o 
   8   6  14      612.29      596.57    110.05 o 
  10   6  14     2468.92     2787.88    243.34 o 
  12   6  14     2904.25     2964.78    346.86 o 
  14   6  14      257.79      130.70    154.47 o 
 -17   7  14      299.72      161.07    174.07 o 
 -15   7  14        6.47      231.24    163.51 o 
 -13   7  14     1130.12     1211.86    211.13 o 
 -11   7  14       59.00       47.06     94.31 o 
  -9   7  14     2781.30     3170.91    188.73 o 
  -7   7  14      813.94      689.92    117.59 o 
  -5   7  14     1728.83     1489.11    124.47 o 
  -3   7  14        3.49       -4.06     98.12 o 
  -1   7  14     1063.73     1100.17    110.86 o 
   1   7  14     3417.98     3078.02    211.26 o 
   3   7  14      313.33      167.57     98.68 o 
   5   7  14      785.67      686.19    189.38 o 
   7   7  14      140.58      109.42     88.70 o 
   9   7  14     1479.17     1275.85    159.40 o 
  11   7  14      569.99      531.15    164.25 o 
  13   7  14      174.96       43.09    256.38 o 
 -16   8  14     2547.47     2476.87    377.02 o 
 -14   8  14      442.76      189.20    154.47 o 
 -12   8  14     5061.95     4920.30    242.32 o 
 -10   8  14     2392.50     2239.23    237.63 o 
  -8   8  14     5932.20     6395.50    383.62 o 
  -6   8  14     2529.84     2161.04    152.35 o 
  -4   8  14     2070.32     2251.43    147.98 o 
  -2   8  14    16764.33    16534.94    357.74 o 
   0   8  14     2086.24     2479.06    281.51 o 
   2   8  14     6395.91     6124.05    258.55 o 
   4   8  14     4301.49     4054.24    224.47 o 
   6   8  14     3007.75     2721.41    158.53 o 
   8   8  14      438.55      401.51    107.42 o 
  10   8  14      847.33     1103.49    185.89 o 
  12   8  14      967.55      384.51    397.13 o 
  14   8  14      688.45      873.22    208.91 o 
 -15   9  14      500.69      397.73    177.30 o 
 -13   9  14     9128.07     9731.46    423.72 o 
 -11   9  14      136.93       52.40    117.14 o 
  -9   9  14    19053.82    20105.28    680.74 o 
  -7   9  14     2324.32     2372.33    165.01 o 
  -5   9  14    24731.23    25054.05    474.28 o 
  -3   9  14     4950.61     4266.23    197.14 o 
  -1   9  14     6710.08     6551.49    230.55 o 
   1   9  14     8207.46     8165.52    357.70 o 
   3   9  14    10423.20    10171.28    387.05 o 
   5   9  14     9911.17    10207.73    331.28 o 
   7   9  14       43.48     -137.81     91.87 o 
   9   9  14     9852.93    10566.51    340.13 o 
  11   9  14      185.95      158.29    151.74 o 
  13   9  14     2636.31     2868.76    583.13 o 
 -16  10  14      686.13      724.35    507.72 o 
 -14  10  14        0.73       24.28    211.13 o 
 -12  10  14      851.83      454.97    139.22 o 
 -10  10  14      332.78      334.29    111.80 o 
  -8  10  14     1041.49      825.35    130.12 o 
  -6  10  14     1228.41     1396.85    138.41 o 
  -4  10  14     2049.51     1989.37    163.20 o 
  -2  10  14      551.04      582.62    109.23 o 
   0  10  14     1481.50     1553.72    191.55 o 
   2  10  14     1136.35     1405.20    185.89 o 
   4  10  14      443.46      310.73    119.60 o 
   6  10  14     1827.65     1846.67    180.08 o 
   8  10  14       52.94        1.25    107.53 o 
  10  10  14      377.69      261.40    241.30 o 
  12  10  14      230.25      405.03    168.91 o 
 -15  11  14     1360.66     1281.23    623.35 o 
 -13  11  14     1179.97     1216.96    207.47 o 
 -11  11  14      993.26      997.69    170.62 o 
  -9  11  14     4380.63     5321.79    240.90 o 
  -7  11  14      589.89      939.91    131.14 o 
  -5  11  14     8870.91     9355.78    451.30 o 
  -3  11  14     7424.74     7696.53    262.57 o 
  -1  11  14     2994.09     3574.51    192.23 o 
   1  11  14     2614.32     2529.17    230.31 o 
   3  11  14      610.19      522.18    133.25 o 
   5  11  14     9930.83    10480.08    348.77 o 
   7  11  14       60.54      -17.46    115.16 o 
   9  11  14     2266.36     2613.89    280.75 o 
  11  11  14      227.90      392.10    271.46 o 
 -14  12  14      746.22      517.11    187.49 o 
 -12  12  14     4377.50     4388.25    243.65 o 
 -10  12  14     2807.71     2415.09    186.39 o 
  -8  12  14     3870.77     4285.81    249.49 o 
  -6  12  14    12184.94    12625.43    345.67 o 
  -4  12  14     2262.68     2172.00    166.68 o 
  -2  12  14    17437.74    17623.67    443.36 o 
   0  12  14      250.12      311.67    142.18 o 
   2  12  14     7311.14     8195.32    367.84 o 
   4  12  14       19.43      -84.95    105.70 o 
   6  12  14     4349.77     4437.13    269.37 o 
   8  12  14     1378.44     2082.89    311.67 o 
  10  12  14     1075.19      915.41    286.54 o 
  12  12  14     1897.73     2443.11    422.27 o 
 -13  13  14      183.53        8.09    144.57 o 
 -11  13  14      379.95       96.16    138.49 o 
  -9  13  14     2556.36     2830.19    361.39 o 
  -7  13  14      606.41      692.79    129.95 o 
  -5  13  14     1575.31     1422.41    153.27 o 
  -3  13  14      755.87      992.63    132.68 o 
  -1  13  14     2472.46     2151.38    230.31 o 
   1  13  14     1013.03      966.62    226.21 o 
   3  13  14     3266.06     2784.95    254.75 o 
   5  13  14      170.43       69.58    118.81 o 
   7  13  14        1.51     -122.25    119.43 o 
   9  13  14       49.23     -202.79    166.95 o 
  11  13  14       95.14      -80.43    261.40 o 
 -12  14  14     2471.84     2632.81    217.70 o 
 -10  14  14     3548.96     3493.98    222.65 o 
  -8  14  14     2874.72     2539.73    196.56 o 
  -6  14  14     3600.38     3594.14    214.08 o 
  -4  14  14      154.90       40.40    102.63 o 
  -2  14  14    16333.52    16846.04    411.88 o 
   0  14  14       20.64      -84.14    134.51 o 
   2  14  14     2298.16     2466.16    243.34 o 
   4  14  14     2294.99     2465.07    276.48 o 
   6  14  14     2444.24     2519.69    356.92 o 
   8  14  14     2021.08     1722.59    265.96 o 
  10  14  14      496.87      524.85    227.16 o 
 -11  15  14      491.90      476.41    143.51 o 
  -9  15  14     8987.33     9824.25    381.17 o 
  -7  15  14       21.97     -100.20     98.57 o 
  -5  15  14     6976.69     7294.67    287.34 o 
  -3  15  14      839.49      845.90    139.77 o 
  -1  15  14    12807.89    14385.06    508.17 o 
   1  15  14     4888.63     4370.30    314.87 o 
   3  15  14       47.42      274.36    159.84 o 
   5  15  14     8186.60     8116.26    396.41 o 
   7  15  14       97.91       14.32    132.22 o 
   9  15  14     3276.95     4002.57    362.36 o 
 -10  16  14      148.73        0.26    135.24 o 
  -8  16  14      333.42      376.60    132.99 o 
  -6  16  14       47.74       36.85    109.98 o 
  -4  16  14       89.92       65.25    113.04 o 
  -2  16  14     1387.29     1077.88    198.68 o 
   0  16  14       10.64     -105.69    144.57 o 
   2  16  14      761.57      722.06    193.09 o 
   4  16  14      310.83      574.20    432.32 o 
   6  16  14      186.43      278.70    173.92 o 
   8  16  14       39.24       77.88    209.63 o 
  -9  17  14     3121.40     2889.10    223.78 o 
  -7  17  14     1409.05     1647.01    263.48 o 
  -5  17  14     3200.59     3107.98    218.53 o 
  -3  17  14      771.66     1086.39    261.40 o 
  -1  17  14     2897.14     2681.14    482.59 o 
   1  17  14      235.49      153.59    166.05 o 
   3  17  14     1966.87     1731.85    552.97 o 
   5  17  14     2069.68     1712.10    243.34 o 
   7  17  14      156.05      202.05    181.18 o 
  -8  18  14      898.36      634.53    159.72 o 
  -6  18  14     3125.45     3154.69    227.93 o 
  -4  18  14      526.63      603.38    175.33 o 
  -2  18  14     4291.02     4128.71    321.27 o 
   0  18  14        3.36      -33.29    159.84 o 
   2  18  14     2740.35     2583.98    280.21 o 
   4  18  14      198.50       -8.31    163.05 o 
  -5  19  14      360.21      197.04    139.00 o 
  -3  19  14       82.27       96.20    178.69 o 
  -1  19  14       11.88      -18.61    166.95 o 
   1  19  14       91.74     -136.51    159.84 o 
   3  19  14      155.09      259.89    183.51 o 
 -17   1  15      397.23      374.32    183.20 o 
 -15   1  15     5871.43     5447.05    322.94 o 
 -13   1  15      840.93     1037.67    271.46 o 
 -11   1  15    23186.87    22562.20    367.62 o 
  -9   1  15     3472.01     3670.70    175.59 o 
  -7   1  15    25985.59    26870.21    490.78 o 
  -5   1  15       81.22      175.94    120.86 o 
  -3   1  15     9737.55    10253.69    532.86 o 
  -1   1  15     2101.49     1971.56    281.51 o 
   1   1  15     5064.21     5569.19    199.86 o 
   3   1  15    13519.62    13899.67    311.34 o 
   5   1  15     2733.27     2924.24    191.13 o 
   7   1  15    17784.29    18902.49    416.48 o 
   9   1  15     1563.23     1406.06    140.37 o 
  11   1  15     3064.62     2931.27    311.67 o 
  13   1  15      297.89      171.40    148.79 o 
 -18   2  15     3971.36     4373.47    492.64 o 
 -16   2  15      444.21      698.75    184.84 o 
 -14   2  15     8596.99     9729.80    408.73 o 
 -12   2  15     1820.98     2416.83    281.51 o 
 -10   2  15    10119.28    10419.35    315.40 o 
  -8   2  15    20992.03    22051.03    451.02 o 
  -6   2  15      190.72      263.41     83.67 o 
  -4   2  15    36790.44    37505.64    813.98 o 
  -2   2  15     5300.74     4697.20    287.86 o 
   0   2  15    36876.12    37025.08    588.12 o 
   2   2  15       96.04       -9.06     67.42 o 
   4   2  15     7391.48     7667.50    235.03 o 
   6   2  15     1902.12     1988.63    147.68 o 
   8   2  15     1861.71     2175.43    156.35 o 
  10   2  15     4334.48     5446.73    311.84 o 
  12   2  15      231.00      117.13    141.65 o 
  14   2  15     1090.66      723.13    188.29 o 
 -17   3  15      475.49      182.00    174.07 o 
 -15   3  15       18.24      -13.23    134.51 o 
 -13   3  15       82.08      242.84    138.49 o 
 -11   3  15       77.66       35.10     80.80 o 
  -9   3  15      566.50      669.63    103.24 o 
  -7   3  15     2149.76     2194.23    226.91 o 
  -5   3  15      494.33      647.03     96.22 o 
  -3   3  15     1960.41     2276.63    236.27 o 
  -1   3  15     1478.44     1204.52    131.14 o 
   1   3  15     3267.47     3911.22    176.76 o 
   3   3  15       14.32      -73.33     70.60 o 
   5   3  15        3.91       10.48     78.35 o 
   7   3  15      351.58      282.27     97.07 o 
   9   3  15      258.79      302.99    124.67 o 
  11   3  15      143.85      132.29    134.51 o 
  13   3  15       51.10       25.13    149.29 o 
 -16   4  15     1362.01      643.83    187.49 o 
 -14   4  15     9081.44     8998.67    401.25 o 
 -12   4  15     1194.49     1163.76    144.88 o 
 -10   4  15     6056.16     6635.35    258.73 o 
  -8   4  15    21076.95    21949.94    912.86 o 
  -6   4  15       36.62      -39.29     61.63 o 
  -4   4  15    30786.00    31397.31    735.78 o 
  -2   4  15      402.03      303.52    131.38 o 
   0   4  15    38218.21    36907.22    618.97 o 
   2   4  15     1383.31     1682.36    144.63 o 
   4   4  15     4000.58     3692.93    206.07 o 
   6   4  15       28.72       -2.09     80.61 o 
   8   4  15     5027.29     4885.06    234.75 o 
  10   4  15     1865.92     2158.04    457.46 o 
  12   4  15      428.37      331.78    155.92 o 
  14   4  15     1269.90     1152.40    261.40 o 
 -17   5  15      176.66      -94.23    152.72 o 
 -15   5  15     6102.22     6025.45    355.25 o 
 -13   5  15      906.63      930.01    392.10 o 
 -11   5  15    12205.53    13204.91    358.81 o 
  -9   5  15       85.97       47.35     86.68 o 
  -7   5  15     4087.74     4182.88    200.82 o 
  -5   5  15     1149.02     1147.34    123.51 o 
  -3   5  15    16793.32    17297.43    529.60 o 
  -1   5  15     4247.83     4426.96    648.48 o 
   1   5  15     2998.74     2864.12    193.37 o 
   3   5  15    11176.92    10981.70    301.84 o 
   5   5  15       37.57      -82.68     66.55 o 
   7   5  15     5158.36     4833.23    233.64 o 
   9   5  15        2.50      -62.25    104.95 o 
  11   5  15     4545.83     5219.04   1186.37 o 
  13   5  15      185.02       97.11    155.92 o 
 -16   6  15       71.88      -35.42    155.92 o 
 -14   6  15        6.88     -151.93    127.37 o 
 -12   6  15       33.11      127.57    106.31 o 
 -10   6  15      327.33      251.39    104.95 o 
  -8   6  15      359.73      202.04     93.15 o 
  -6   6  15      257.30       56.14    105.65 o 
  -4   6  15     1133.19     1008.13    159.42 o 
  -2   6  15     1843.32     1615.69    197.54 o 
   0   6  15      374.41      457.07    137.40 o 
   2   6  15     3884.59     3727.89    232.74 o 
   4   6  15      317.55      183.89     88.49 o 
   6   6  15       27.16      139.53     87.78 o 
   8   6  15       48.24      -79.58     82.46 o 
  10   6  15      194.03      296.82    152.09 o 
  12   6  15      330.46      321.73    175.94 o 
  14   6  15       33.90     -105.57    149.29 o 
 -17   7  15      937.35      767.56    211.86 o 
 -15   7  15     4044.65     4360.71    318.97 o 
 -13   7  15      437.26      505.54    161.67 o 
 -11   7  15    21298.07    21727.64    471.01 o 
  -9   7  15     1705.47     1828.47    156.63 o 
  -7   7  15    11586.38    12003.90    321.71 o 
  -5   7  15     2568.07     2320.65    155.63 o 
  -3   7  15    16807.48    16502.31    358.20 o 
  -1   7  15    12088.53    11859.65    432.96 o 
   1   7  15    11548.75    12749.97    449.38 o 
   3   7  15     9337.04     9550.08    322.55 o 
   5   7  15      437.13      384.04    125.13 o 
   7   7  15    11629.90    12335.32    305.91 o 
   9   7  15       85.88      -77.92    112.22 o 
  11   7  15     4687.78     4889.93    573.08 o 
  13   7  15      368.18      372.80    177.30 o 
 -16   8  15      117.98     -226.21    150.81 o 
 -14   8  15     6103.79     6199.96   1020.48 o 
 -12   8  15      992.91      494.18    161.50 o 
 -10   8  15     4608.99     4295.15    277.76 o 
  -8   8  15    12625.28    12045.83    332.04 o 
  -6   8  15     3596.82     2903.78    210.48 o 
  -4   8  15    16680.81    17570.47    384.09 o 
  -2   8  15       57.07      120.28    120.94 o 
   0   8  15    18048.21    18161.97    539.04 o 
   2   8  15     1064.95     1018.90    171.43 o 
   4   8  15     8911.76     9567.89    607.47 o 
   6   8  15      579.83      374.73    123.97 o 
   8   8  15     2874.93     2794.72    174.93 o 
  10   8  15      792.16      773.72    311.67 o 
  12   8  15       41.05      -20.11    149.29 o 
 -15   9  15       43.89      -29.46    151.74 o 
 -13   9  15      180.08      204.59    152.72 o 
 -11   9  15      318.67      135.17    125.61 o 
  -9   9  15       48.48      102.45     98.72 o 
  -7   9  15        9.54      -25.58     80.81 o 
  -5   9  15       16.02       27.26     80.00 o 
  -3   9  15     3711.37     3994.19    198.60 o 
  -1   9  15     1911.15     2027.82    214.65 o 
   1   9  15      160.22       45.96    124.26 o 
   3   9  15     2079.66     2150.83    208.37 o 
   5   9  15       16.38      -93.41    109.70 o 
   7   9  15      394.84      173.01    120.79 o 
   9   9  15       10.47       23.46    159.84 o 
  11   9  15      160.15        6.22    148.79 o 
 -14  10  15     6154.88     6600.34    376.32 o 
 -12  10  15      494.64      465.01    128.60 o 
 -10  10  15     1892.26     1855.40    176.65 o 
  -8  10  15     7736.68     8848.28    431.48 o 
  -6  10  15     2404.93     3077.26    232.06 o 
  -4  10  15    18154.76    19010.45    416.18 o 
  -2  10  15     1993.62     1959.86    154.04 o 
   0  10  15    17765.84    18313.00    553.29 o 
   2  10  15     1174.30     1078.58    184.43 o 
   4  10  15     6706.13     7255.91    295.39 o 
   6  10  15     2055.81     1889.31    186.08 o 
   8  10  15     2589.18     2688.17    216.01 o 
  10  10  15     1567.58     1296.96    331.78 o 
  12  10  15      136.25      201.08    281.51 o 
 -15  11  15     2581.46     2501.50    283.30 o 
 -13  11  15       13.71      -39.71    140.06 o 
 -11  11  15     3582.02     3760.36    257.67 o 
  -9  11  15      598.56      603.21    129.90 o 
  -7  11  15     4636.35     4726.10    231.02 o 
  -5  11  15      752.16      687.75    120.12 o 
  -3  11  15     5610.61     5556.67    358.58 o 
  -1  11  15     1410.71     1261.25    194.63 o 
   1  11  15       21.96      -98.97    113.08 o 
   3  11  15     3709.98     3658.39    497.67 o 
   5  11  15      272.60      303.17    130.96 o 
   7  11  15     5736.17     6011.38    289.86 o 
   9  11  15      165.78      139.55    177.30 o 
  11  11  15      816.83      663.56    321.73 o 
 -14  12  15       86.50      -67.41    152.09 o 
 -12  12  15      346.91      358.46    169.80 o 
 -10  12  15      856.41      759.05    142.31 o 
  -8  12  15      110.08        3.49     95.59 o 
  -6  12  15     1077.05     1101.17    214.52 o 
  -4  12  15     1722.98     1432.14    149.07 o 
  -2  12  15      304.43      397.41    114.60 o 
   0  12  15      427.71       91.01    180.97 o 
   2  12  15       44.71       87.97    140.06 o 
   4  12  15      493.34      371.08    156.62 o 
   6  12  15      181.12       66.24    130.52 o 
   8  12  15      115.17      -14.66    170.18 o 
  10  12  15      373.71        0.00    251.35 o 
 -13  13  15      444.51      532.49    246.32 o 
 -11  13  15     6925.73     7488.09    355.25 o 
  -9  13  15     1009.17     1112.12    152.33 o 
  -7  13  15    12104.25    12249.03    356.36 o 
  -5  13  15       45.73      -46.34     94.69 o 
  -3  13  15     8273.17     8547.51    292.17 o 
  -1  13  15     3504.77     3247.35    272.91 o 
   1  13  15     1432.64     1393.70    211.86 o 
   3  13  15     4252.00     3974.14    296.31 o 
   5  13  15       24.67      -14.95    121.62 o 
   7  13  15     3577.42     3272.98    242.98 o 
   9  13  15      599.53      677.79    230.97 o 
 -12  14  15      241.36       30.38    126.65 o 
 -10  14  15     1786.53     1875.90    188.73 o 
  -8  14  15     5561.65     5568.25    646.55 o 
  -6  14  15       72.93       69.49    123.02 o 
  -4  14  15     5568.18     5374.26    323.57 o 
  -2  14  15      266.17      178.51    159.84 o 
   0  14  15     9269.35     9901.09    433.72 o 
   2  14  15       83.41      -13.15    137.40 o 
   4  14  15     1583.79     1302.15    219.01 o 
   6  14  15      219.97       93.49    140.53 o 
   8  14  15      687.48      560.51    226.17 o 
 -11  15  15     1593.80      925.82    191.55 o 
  -9  15  15     1992.20     2064.70    196.72 o 
  -7  15  15      194.57      -26.68    112.22 o 
  -5  15  15       55.12       65.80    143.26 o 
  -3  15  15      760.80      823.63    143.10 o 
  -1  15  15      524.35      530.77    187.49 o 
   1  15  15      253.69      527.45    183.20 o 
   3  15  15        7.27       18.71    151.74 o 
   5  15  15     2271.63     1607.58    236.18 o 
   7  15  15      913.66      849.08    183.43 o 
 -10  16  15     4514.44     4675.85    304.71 o 
  -8  16  15     5955.50     5408.87    279.52 o 
  -6  16  15      486.77      474.65    138.41 o 
  -4  16  15     5455.36     5294.35    354.50 o 
  -2  16  15      212.62      254.22    171.47 o 
   0  16  15     9009.79     9114.78    427.95 o 
   2  16  15      883.23      899.43    208.91 o 
   4  16  15     3735.68     3998.51    316.14 o 
   6  16  15     1617.61     1676.61    243.98 o 
  -9  17  15      299.43       95.79    136.33 o 
  -7  17  15     1797.92     1903.59    202.37 o 
  -5  17  15       78.48       22.96    121.14 o 
  -3  17  15     1232.81     1259.66    346.86 o 
  -1  17  15     1367.95     1448.50    234.28 o 
   1  17  15       11.63       69.12    170.92 o 
   3  17  15     2274.07     1638.22    248.52 o 
   5  17  15       33.02     -242.15    164.25 o 
  -6  18  15      324.60       80.81    137.50 o 
  -4  18  15      557.13      354.70    141.39 o 
  -2  18  15      658.73      468.33    195.41 o 
   0  18  15       26.72       -4.37    161.67 o 
   2  18  15      969.07     1171.11    241.30 o 
  -3  19  15     2790.68     2165.77    284.71 o 
  -1  19  15     1401.36     1736.32    258.83 o 
 -16   0  16     9284.18     8917.86    613.29 o 
 -14   0  16     2391.11     2352.63    341.83 o 
 -12   0  16     7835.94     9028.46    522.81 o 
 -10   0  16    19309.97    19579.03    541.04 o 
  -8   0  16    19399.37    19866.62    814.37 o 
  -6   0  16    54440.40    55869.86   1528.20 o 
  -4   0  16     1684.98     1508.09    281.51 o 
  -2   0  16    70588.99    69543.24   1769.50 o 
   0   0  16      210.29       33.30    113.08 o 
   2   0  16    16869.73    16593.85    960.15 o 
   4   0  16     3018.65     2869.83    236.18 o 
   6   0  16    11874.64    11954.66    436.83 o 
   8   0  16    15341.17    15376.19    504.60 o 
  10   0  16       96.32      170.92    211.13 o 
  12   0  16     1981.61     2473.27    351.89 o 
  14   0  16      309.22      733.94    281.51 o 
 -17   1  16     1499.63     1395.02    241.40 o 
 -15   1  16      371.28      412.21    170.62 o 
 -13   1  16     2461.52     2378.01    189.56 o 
 -11   1  16      115.00       26.92     75.07 o 
  -9   1  16    14862.11    14675.96    320.02 o 
  -7   1  16     7227.28     6233.75    568.05 o 
  -5   1  16     3543.55     3898.80    276.99 o 
  -3   1  16     3988.16     4673.33    839.51 o 
  -1   1  16      310.61      213.04    130.23 o 
   1   1  16     3652.62     3698.64    231.83 o 
   3   1  16       19.71       42.98     76.55 o 
   5   1  16     1334.01      996.95    127.70 o 
   7   1  16       16.66      168.75    100.66 o 
   9   1  16     3841.58     3688.92    227.98 o 
  11   1  16        6.54       60.81    145.61 o 
  13   1  16      472.95      448.12    174.07 o 
 -16   2  16     3099.50     2473.27    382.05 o 
 -14   2  16     1414.55     1470.38    209.63 o 
 -12   2  16     2727.79     2646.25    230.31 o 
 -10   2  16     1879.86     2081.24    196.67 o 
  -8   2  16      490.16      266.20    133.95 o 
  -6   2  16    11993.98    11565.14    492.64 o 
  -4   2  16      659.65      669.23    163.51 o 
  -2   2  16     5873.37     5274.38    319.68 o 
   0   2  16      853.16      990.28    169.78 o 
   2   2  16     3711.53     3986.46    186.28 o 
   4   2  16     2017.44     2330.56    155.04 o 
   6   2  16     7301.46     7579.01    252.02 o 
   8   2  16     2619.42     2791.47    180.55 o 
  10   2  16      498.85      366.97    156.40 o 
  12   2  16      340.69      395.25    170.18 o 
  14   2  16       80.78      146.53    201.08 o 
 -17   3  16     5125.24     4943.92    347.48 o 
 -15   3  16     2295.27     2264.33    248.82 o 
 -13   3  16    12539.67    12946.96    464.64 o 
 -11   3  16      263.14      188.84    119.00 o 
  -9   3  16    14881.61    15027.97    382.69 o 
  -7   3  16     3551.86     3670.72    274.65 o 
  -5   3  16     3887.78     4402.25    291.22 o 
  -3   3  16     1158.50     1159.59    184.43 o 
  -1   3  16    11914.69    11581.75    638.43 o 
   1   3  16    12402.67    12387.77    301.58 o 
   3   3  16      591.76      370.54     93.94 o 
   5   3  16     5023.07     4790.85    207.03 o 
   7   3  16       19.33       -2.64     92.49 o 
   9   3  16    16469.72    17591.48    448.18 o 
  11   3  16       41.57       38.67    138.49 o 
  13   3  16     1229.25     1341.37    261.40 o 
 -16   4  16      473.68      604.73    251.35 o 
 -14   4  16      195.46       22.17    138.49 o 
 -12   4  16     1481.68     1873.35    173.37 o 
 -10   4  16      505.40      575.85    119.29 o 
  -8   4  16     1089.29     1113.94    132.45 o 
  -6   4  16      293.08      193.20    131.38 o 
  -4   4  16      165.04      182.87    130.23 o 
  -2   4  16     9361.74     9102.30    394.13 o 
   0   4  16     1551.67     1210.76    138.90 o 
   2   4  16     5220.90     5261.66    205.50 o 
   4   4  16     1150.24     1154.53    156.73 o 
   6   4  16       42.95      -76.45     82.48 o 
   8   4  16     1294.13     1005.66    139.24 o 
  10   4  16       72.25      172.11    147.27 o 
  12   4  16      921.84      684.24    187.49 o 
 -15   5  16     1251.67      952.65    211.13 o 
 -13   5  16     1559.53     1895.94    223.18 o 
 -11   5  16      667.80     1034.11    165.54 o 
  -9   5  16     3809.63     4234.01    219.95 o 
  -7   5  16      648.46      770.96    116.47 o 
  -5   5  16     4338.78     3693.84   1060.69 o 
  -3   5  16     2195.69     1910.26    289.11 o 
  -1   5  16     4927.31     5386.48    326.79 o 
   1   5  16     1900.93     2058.43    181.46 o 
   3   5  16      688.74      742.52    112.90 o 
   5   5  16     1161.76     1257.84    160.97 o 
   7   5  16      465.95      433.94    109.29 o 
   9   5  16     3401.28     3778.62    232.73 o 
  11   5  16       30.82        2.65    132.84 o 
  13   5  16      311.90      269.20    173.20 o 
 -16   6  16     5992.79     6006.97    718.86 o 
 -14   6  16      685.86      820.91    190.37 o 
 -12   6  16     3728.84     3886.83    224.71 o 
 -10   6  16    10043.34    10860.17    330.42 o 
  -8   6  16     2386.30     2465.46    197.22 o 
  -6   6  16    12818.51    13166.80    336.17 o 
  -4   6  16     2022.46     2257.42    346.86 o 
  -2   6  16    23938.79    23573.15   1030.53 o 
   0   6  16     2319.82     1883.06    296.59 o 
   2   6  16    10872.41    11487.47    728.89 o 
   4   6  16     6347.84     6654.24    287.65 o 
   6   6  16     1971.62     2032.67    156.64 o 
   8   6  16     1395.37     1594.52    147.97 o 
  10   6  16      544.65      596.14    178.69 o 
  12   6  16     2527.38     2411.95    422.27 o 
 -15   7  16       33.82     -147.54    152.72 o 
 -13   7  16     2158.98     2247.37    244.57 o 
 -11   7  16       85.21       64.16     99.06 o 
  -9   7  16     3163.15     2946.10    191.84 o 
  -7   7  16     1923.40     1721.39    151.00 o 
  -5   7  16     1755.45     1698.45    145.85 o 
  -3   7  16        5.92     -127.23    102.90 o 
  -1   7  16      148.83       45.54    165.89 o 
   1   7  16      292.45      281.51    142.18 o 
   3   7  16      937.23      902.77    149.79 o 
   5   7  16     2638.80     2635.94    321.86 o 
   7   7  16      103.56      -24.21     91.99 o 
   9   7  16      364.15      401.91    140.53 o 
  11   7  16        0.05       73.58    152.09 o 
 -14   8  16       21.21     -124.92    141.65 o 
 -12   8  16     2448.57     2527.77    228.49 o 
 -10   8  16     5733.36     5440.03    251.36 o 
  -8   8  16      251.44      333.95    109.23 o 
  -6   8  16     6954.60     7334.91    260.02 o 
  -4   8  16     4229.96     4252.48    663.56 o 
  -2   8  16    10866.41     9871.02    462.48 o 
   0   8  16     1167.42     1073.00    188.29 o 
   2   8  16     6877.10     6848.06    292.87 o 
   4   8  16     2597.68     2224.48    239.95 o 
   6   8  16     1362.71     1441.12    223.56 o 
   8   8  16     1358.42     1120.53    171.61 o 
  10   8  16      394.41      338.48    163.62 o 
  12   8  16      734.23      798.14    200.28 o 
 -15   9  16      670.03      628.37    199.06 o 
 -13   9  16     7317.37     8468.35    409.40 o 
 -11   9  16       98.16      -27.20    120.23 o 
  -9   9  16    14712.45    15984.29    404.18 o 
  -7   9  16     4084.53     4116.94    216.36 o 
  -5   9  16    13679.06    15027.75    617.82 o 
  -3   9  16     4586.21     4585.62    303.47 o 
  -1   9  16     3059.76     2676.38    462.48 o 
   1   9  16    14268.17    14196.12    496.28 o 
   3   9  16      728.88      759.08    152.03 o 
   5   9  16     8268.40     8530.75    330.50 o 
   7   9  16        2.99      -57.63    115.38 o 
   9   9  16     6243.56     6018.78    390.81 o 
  11   9  16      184.17     -301.62    201.08 o 
 -14  10  16       77.89      173.76    161.67 o 
 -12  10  16        9.80       42.70    116.43 o 
 -10  10  16      195.65      189.15    110.76 o 
  -8  10  16      123.36      -28.68    101.55 o 
  -6  10  16     2035.30     1942.32    201.88 o 
  -4  10  16      153.77      -60.27     89.59 o 
  -2  10  16     1324.51     1096.80    193.09 o 
   0  10  16       26.07       22.62    127.37 o 
   2  10  16       96.15     -124.96    135.73 o 
   4  10  16       29.68       12.94    112.95 o 
   6  10  16      398.99      317.70    132.50 o 
   8  10  16      306.58      599.42    205.80 o 
  10  10  16       43.71      311.67    271.46 o 
 -13  11  16     3762.11     3886.73    603.24 o 
 -11  11  16     1104.47     1162.62    183.20 o 
  -9  11  16     3253.90     3259.12    209.55 o 
  -7  11  16       44.08     -137.31     95.59 o 
  -5  11  16    11011.45    10709.03    325.13 o 
  -3  11  16     2390.53     2250.56    173.16 o 
  -1  11  16     1274.42     1143.98    246.32 o 
   1  11  16     4303.73     4388.26    306.26 o 
   3  11  16      487.10      502.28    168.85 o 
   5  11  16     4376.29     4255.60    308.72 o 
   7  11  16       75.76      239.59    135.92 o 
   9  11  16      608.41      589.13    296.59 o 
 -12  12  16     2088.09     2364.89    208.55 o 
 -10  12  16     3231.29     2967.13    286.45 o 
  -8  12  16       30.85     -137.15     91.43 o 
  -6  12  16     6735.30     7226.72    280.95 o 
  -4  12  16      173.96      -34.42    108.01 o 
  -2  12  16    14465.86    16320.20    402.59 o 
   0  12  16       16.81      -52.78    127.37 o 
   2  12  16     6937.79     7133.00    371.97 o 
   4  12  16      613.85      543.69    183.20 o 
   6  12  16     2702.76     2935.90    362.54 o 
   8  12  16      955.73      673.93    223.86 o 
  10  12  16      244.14      331.78    301.62 o 
 -11  13  16       54.02       -3.87    137.40 o 
  -9  13  16      963.68      721.20    159.41 o 
  -7  13  16        0.33       33.29    104.95 o 
  -5  13  16       18.54       68.74    106.96 o 
  -3  13  16       18.03       65.24    105.38 o 
  -1  13  16      697.99      502.11    180.35 o 
   1  13  16      119.03      137.40    157.02 o 
   3  13  16       16.03       38.78    147.27 o 
   5  13  16      284.87      525.96    152.33 o 
   7  13  16      730.27      445.57    160.66 o 
   9  13  16      541.44      682.10    447.40 o 
 -10  14  16     1900.99     1911.15    195.25 o 
  -8  14  16      484.53      653.87    144.97 o 
  -6  14  16     3340.62     3090.78    211.30 o 
  -4  14  16      847.76      728.84    142.03 o 
  -2  14  16     3428.35     3075.72    286.28 o 
   0  14  16       34.03      -33.35    145.61 o 
   2  14  16     6236.65     5935.87   1045.61 o 
   4  14  16      544.46      296.59    177.73 o 
   6  14  16     1564.22     1760.47    213.07 o 
   8  14  16     1629.19     1692.43    287.33 o 
  -9  15  16    10753.73    10305.01    361.05 o 
  -7  15  16      263.20      205.64    127.07 o 
  -5  15  16     3519.91     3262.90    221.08 o 
  -3  15  16     1161.89     1141.14    169.43 o 
  -1  15  16     1599.17     1377.62    230.97 o 
   1  15  16     5368.07     4683.92    372.00 o 
   3  15  16     1371.27     1506.30    613.29 o 
   5  15  16     2791.63     2916.47    289.14 o 
   7  15  16       40.61       90.49    156.78 o 
  -8  16  16        1.94     -151.07    154.09 o 
  -6  16  16       18.63      -31.68    118.12 o 
  -4  16  16       69.12       24.96    117.45 o 
  -2  16  16      909.13     1003.76    220.04 o 
   0  16  16       58.27     -263.92    175.94 o 
   2  16  16      516.10      349.42    187.49 o 
   4  16  16      219.27      250.21    185.89 o 
  -7  17  16      806.96      831.98    171.03 o 
  -5  17  16     1785.39     1978.64    199.72 o 
  -3  17  16     1635.34     1360.23    256.38 o 
  -1  17  16     1137.83     1241.02    382.05 o 
   1  17  16     2549.21     2660.93    477.56 o 
   3  17  16      206.79      140.95    178.69 o 
  -4  18  16      291.47      473.92    205.80 o 
  -2  18  16     4796.54     4709.98    366.41 o 
   0  18  16      276.12     -103.21    171.47 o 
 -15   1  17     7724.47     8702.30    419.44 o 
 -13   1  17      109.82       -2.37    120.23 o 
 -11   1  17    11217.61    11486.94    268.73 o 
  -9   1  17     2117.76     2200.01    238.08 o 
  -7   1  17    12730.49    13034.18    588.16 o 
  -5   1  17    12380.46    12554.36    618.32 o 
  -3   1  17     9601.92     9943.83    422.95 o 
  -1   1  17     1241.26     1375.27    316.70 o 
   1   1  17      892.48      819.88    117.09 o 
   3   1  17    15377.57    15764.97    356.67 o 
   5   1  17     1628.88     1520.03    177.04 o 
   7   1  17    14831.40    16087.08    376.87 o 
   9   1  17      169.20      160.86    149.29 o 
  11   1  17     1819.42     1724.09    341.83 o 
  13   1  17      319.67      355.11    177.30 o 
 -16   2  17     1422.23     1531.90    234.28 o 
 -14   2  17     5247.27     5615.53    337.18 o 
 -12   2  17     2064.55     2310.47    183.58 o 
 -10   2  17     2093.30     2328.97    207.00 o 
  -8   2  17     8131.68     9002.89    408.73 o 
  -6   2  17     3561.94     3613.15    287.86 o 
  -4   2  17    25284.96    24731.52    675.38 o 
  -2   2  17     6664.10     6745.88    355.25 o 
   0   2  17    23198.76    25266.98    529.93 o 
   2   2  17      542.10      581.93    132.06 o 
   4   2  17     1793.20     1924.69    154.24 o 
   6   2  17     1693.89     1517.84    190.10 o 
   8   2  17      879.59      693.76    182.84 o 
  10   2  17     4118.95     4374.00    308.70 o 
  12   2  17      135.84      -30.39    155.92 o 
 -15   3  17      109.26      276.38    166.95 o 
 -13   3  17      375.83      553.64    158.89 o 
 -11   3  17       29.31     -141.67     94.44 o 
  -9   3  17      838.49      718.83    123.35 o 
  -7   3  17     1233.90     1082.67    211.13 o 
  -5   3  17      692.52      616.16    174.07 o 
  -3   3  17      198.64      -41.36    130.70 o 
  -1   3  17       83.60       76.12    135.73 o 
   1   3  17       14.48      138.44     85.16 o 
   3   3  17      659.19      704.45    112.43 o 
   5   3  17     2265.52     1950.95    159.99 o 
   7   3  17      423.42      505.83    120.49 o 
   9   3  17      314.88      279.09    134.31 o 
  11   3  17        0.73      -12.51    226.21 o 
  13   3  17        0.34     -271.94    221.19 o 
 -16   4  17      670.73      801.14    241.30 o 
 -14   4  17     5393.27     5715.05    382.05 o 
 -12   4  17     6116.75     6600.65    280.28 o 
 -10   4  17     3096.59     3115.46    208.84 o 
  -8   4  17     6169.07     5941.89    512.75 o 
  -6   4  17       16.41       15.08    127.97 o 
  -4   4  17    17218.63    16426.92    543.54 o 
  -2   4  17      273.89      200.83    144.57 o 
   0   4  17     8286.36     8253.64    394.13 o 
   2   4  17     4285.54     4439.29    246.70 o 
   4   4  17     1910.13     2340.22    272.82 o 
   6   4  17     3786.03     3622.99    200.68 o 
   8   4  17      562.34      580.84    143.67 o 
  10   4  17     1792.37     2195.54    341.83 o 
  12   4  17      190.38       25.92    191.03 o 
 -15   5  17     3772.97     4263.87    319.68 o 
 -13   5  17       27.40        5.29    130.10 o 
 -11   5  17    10887.27    10755.09    373.80 o 
  -9   5  17      815.37      807.95    183.33 o 
  -7   5  17    10173.34    11668.20    467.51 o 
  -5   5  17     2103.73     1919.79    279.75 o 
  -3   5  17     2696.60     2950.58    273.08 o 
  -1   5  17     5464.92     5514.18    337.63 o 
   1   5  17     4851.82     4885.46    261.08 o 
   3   5  17     6330.11     6506.47    475.95 o 
   5   5  17      946.85      953.74    117.02 o 
   7   5  17     6140.44     6422.61    252.78 o 
   9   5  17        7.56      -67.87    113.88 o 
  11   5  17     1206.25     1134.87    210.10 o 
 -16   6  17      179.45      401.61    195.41 o 
 -14   6  17      265.97      138.30    159.84 o 
 -12   6  17       48.18      -57.72    104.16 o 
 -10   6  17      263.70      284.84    114.93 o 
  -8   6  17       77.02       82.08     91.41 o 
  -6   6  17       21.28       -7.82    125.61 o 
  -4   6  17      292.01      221.19    149.29 o 
  -2   6  17      752.39      473.45    201.08 o 
   0   6  17      156.43       86.41    131.38 o 
   2   6  17      241.80      103.67    113.78 o 
   4   6  17      410.13      223.13    126.65 o 
   6   6  17      208.04      176.43    123.45 o 
   8   6  17       90.54      -83.87    100.66 o 
  10   6  17      105.33     -122.19    137.40 o 
  12   6  17      128.58       24.53    171.01 o 
 -15   7  17     5933.56     6824.53    396.41 o 
 -13   7  17      367.91      230.10    155.92 o 
 -11   7  17     7148.26     8581.02    458.55 o 
  -9   7  17     1041.39     1044.89    156.57 o 
  -7   7  17    18950.38    18629.23    438.22 o 
  -5   7  17     6574.85     6701.16    360.69 o 
  -3   7  17     6841.05     7451.12    558.00 o 
  -1   7  17    11150.18    11152.79    446.36 o 
   1   7  17     2497.44     2892.26    402.16 o 
   3   7  17    12464.60    13376.22    633.77 o 
   5   7  17       86.97       83.54    148.56 o 
   7   7  17     6920.92     7047.44    379.07 o 
   9   7  17       36.36       -3.14    170.18 o 
  11   7  17     2507.44     2435.23    260.89 o 
 -14   8  17     3926.03     3640.80    623.35 o 
 -12   8  17     2069.39     2154.44    194.31 o 
 -10   8  17      105.13      166.98    107.61 o 
  -8   8  17    12090.29    12320.55    351.52 o 
  -6   8  17     2838.17     2678.52    262.75 o 
  -4   8  17    11823.57    12344.79    474.89 o 
  -2   8  17       14.60     -135.27    115.85 o 
   0   8  17     7566.44     8503.30    703.78 o 
   2   8  17     1811.73     1711.18    226.17 o 
   4   8  17     1762.02     2101.56    203.00 o 
   6   8  17     1330.85     1526.17    185.57 o 
   8   8  17     1241.88     1307.21    188.88 o 
  10   8  17     1746.38     1598.58    372.00 o 
 -13   9  17        3.80       58.92    146.86 o 
 -11   9  17      237.60       89.40    145.78 o 
  -9   9  17      448.63      516.78    128.60 o 
  -7   9  17     1033.64     1042.47    139.66 o 
  -5   9  17        4.62      -98.82    124.26 o 
  -3   9  17      430.69      437.01    158.89 o 
  -1   9  17      113.49       -8.70    131.38 o 
   1   9  17      482.94      369.81    301.62 o 
   3   9  17     1331.33     1364.86    230.45 o 
   5   9  17        8.48       33.22    122.16 o 
   7   9  17       51.63      194.03    137.13 o 
   9   9  17        4.31      224.66    194.63 o 
  11   9  17      394.94       20.11    261.40 o 
 -14  10  17     3717.54     3328.82    306.26 o 
 -12  10  17     2217.37     1813.01    220.04 o 
 -10  10  17     1217.93     1363.23    164.11 o 
  -8  10  17     6526.72     6093.83    530.56 o 
  -6  10  17       94.25       64.22    112.83 o 
  -4  10  17    10920.86    11606.55    467.76 o 
  -2  10  17      473.01      197.73    281.51 o 
   0  10  17     8515.28     8991.59    414.75 o 
   2  10  17     1526.66     1378.25    214.65 o 
   4  10  17     3334.15     3500.74    246.79 o 
   6  10  17     2337.25     2442.21    279.42 o 
   8  10  17      810.16      901.10    341.83 o 
  10  10  17     1829.80     2684.41    442.37 o 
 -13  11  17      180.95      144.18    165.89 o 
 -11  11  17     3373.28     3384.21    269.03 o 
  -9  11  17       35.38     -123.31    102.63 o 
  -7  11  17      434.46      367.21    122.71 o 
  -5  11  17      372.66      317.26    157.02 o 
  -3  11  17     2304.52     1953.43    243.34 o 
  -1  11  17     2853.95     2760.47    271.98 o 
   1  11  17      126.34      -13.15    180.97 o 
   3  11  17     4678.63     4386.53    507.72 o 
   5  11  17       27.05      109.56    184.60 o 
   7  11  17     3889.41     3896.34    266.84 o 
   9  11  17        9.29     -198.12    181.18 o 
 -12  12  17      135.61      114.65    133.91 o 
 -10  12  17      492.41      404.13    133.81 o 
  -8  12  17      242.29       23.18    104.48 o 
  -6  12  17     1816.93     1566.31    208.04 o 
  -4  12  17      483.37      378.63    166.95 o 
  -2  12  17     1540.50     1225.33    211.86 o 
   0  12  17       60.71       89.01    144.57 o 
   2  12  17      240.22      299.91    164.25 o 
   4  12  17       78.00      148.88    166.95 o 
   6  12  17      377.38      383.39    253.88 o 
   8  12  17       17.02       83.54    195.41 o 
 -11  13  17     4401.74     4282.77    299.08 o 
  -9  13  17      337.24      334.76    210.20 o 
  -7  13  17     3366.28     3601.17    225.04 o 
  -5  13  17     2547.06     2550.32    196.01 o 
  -3  13  17     3664.70     3074.63    291.90 o 
  -1  13  17     4859.42     5027.44    347.48 o 
   1  13  17      289.32      515.71    181.18 o 
   3  13  17     6754.79     6528.58    383.51 o 
   5  13  17      120.69      -34.01    161.58 o 
   7  13  17     3732.23     3671.54    272.08 o 
 -10  14  17      844.38      927.58    223.37 o 
  -8  14  17     1164.17     1003.30    162.72 o 
  -6  14  17        1.73       44.45    116.74 o 
  -4  14  17     4757.02     4196.75    240.38 o 
  -2  14  17      299.46      179.09    170.18 o 
   0  14  17     4286.71     3829.73    318.97 o 
   2  14  17        4.83      135.62    164.25 o 
   4  14  17     1321.70     1305.21    238.90 o 
   6  14  17      647.28      378.39    193.09 o 
  -9  15  17        6.45       80.61    137.44 o 
  -7  15  17      719.54      884.21    164.37 o 
  -5  15  17     1243.42     1364.54    175.24 o 
  -3  15  17       86.87      156.84    176.03 o 
  -1  15  17       45.97     -100.75    166.05 o 
   1  15  17        6.42     -140.76    156.40 o 
   3  15  17     1759.30     1299.17    240.46 o 
   5  15  17      341.06      109.63    184.43 o 
  -6  16  17      365.31      254.09    140.53 o 
  -4  16  17     5921.22     5380.06    283.00 o 
  -2  16  17      158.83      -67.86    221.19 o 
   0  16  17     3834.37     4369.91    809.34 o 
   2  16  17       33.59      -84.62    168.85 o 
   4  16  17     4311.07     4554.04    613.29 o 
  -5  17  17      243.25       87.86    138.55 o 
  -3  17  17      818.66      852.01    230.31 o 
  -1  17  17     1859.21     2014.86    273.64 o 
   1  17  17       62.51      117.23    188.29 o 
 -16   0  18     2657.44     2423.00    392.10 o 
 -14   0  18     3327.43     3880.83    422.27 o 
 -10   0  18    16903.23    16840.38    804.32 o 
  -8   0  18     1011.20      884.75    271.46 o 
  -6   0  18    31586.73    31991.70   1136.10 o 
  -4   0  18     3032.81     3036.30    402.16 o 
  -2   0  18    50697.22    54773.98   1578.47 o 
   0   0  18       33.41      -15.38    261.40 o 
   2   0  18     8315.89     8826.30    394.13 o 
   4   0  18     2432.03     2896.40    258.83 o 
   6   0  18     3555.38     3409.45    290.44 o 
   8   0  18     2913.89     3046.37    280.75 o 
  10   0  18        4.50     -271.46    180.97 o 
  12   0  18     1809.54     1427.66    331.78 o 
 -15   1  18      155.67       90.49    156.40 o 
 -13   1  18     2869.75     3418.35    372.00 o 
 -11   1  18       87.25     -149.22    134.51 o 
  -9   1  18     2015.16     2094.98    281.51 o 
  -7   1  18      481.19      640.50    196.05 o 
  -5   1  18    15070.79    15798.41   1251.72 o 
  -3   1  18     2013.62     1878.60    234.28 o 
  -1   1  18     1082.04     1223.57    202.52 o 
   1   1  18     5418.66     6017.32    239.48 o 
   3   1  18       29.83      -17.94     88.50 o 
   5   1  18     2458.92     2533.44    181.22 o 
   7   1  18        6.59      105.54    111.74 o 
   9   1  18      493.28      365.02    174.07 o 
  11   1  18      268.57      -73.73    211.13 o 
 -16   2  18     1358.16     1593.86    248.52 o 
 -14   2  18     1012.34      904.86    271.46 o 
 -12   2  18      324.98      291.56    156.40 o 
 -10   2  18     4388.91     4584.33    794.26 o 
  -8   2  18      334.37      223.06    152.72 o 
  -6   2  18     5235.32     5347.54    477.56 o 
  -4   2  18     2664.65     3196.32    284.10 o 
  -2   2  18     5501.67     5126.00    537.89 o 
   0   2  18       75.42       76.23    102.13 o 
   2   2  18     1566.12     1566.36    149.26 o 
   4   2  18     1753.01     1252.22    175.59 o 
   6   2  18      807.72      824.53    137.90 o 
   8   2  18     1522.05     1300.68    192.63 o 
  10   2  18       49.43      -52.18    231.24 o 
  12   2  18      160.28      106.49    231.24 o 
 -15   3  18      269.39      512.75    241.30 o 
 -13   3  18     9886.25    11633.08    461.94 o 
 -11   3  18     1699.57     2019.94    241.40 o 
  -9   3  18     9625.60     8930.00    422.95 o 
  -7   3  18      598.09      328.79    166.95 o 
  -5   3  18     3786.84     4524.37    327.02 o 
  -3   3  18     5270.73     5521.06    351.85 o 
  -1   3  18     1851.03     2017.38    237.44 o 
   1   3  18    13583.28    14416.07    351.39 o 
   3   3  18        5.90      -26.91     90.28 o 
   5   3  18    11458.74    12124.19    331.86 o 
   7   3  18      536.44      454.12    129.25 o 
   9   3  18     3502.67     4003.44    304.71 o 
  11   3  18      490.86      658.53    211.13 o 
 -14   4  18      191.70      170.92    156.40 o 
 -12   4  18      136.44      182.16    121.32 o 
 -10   4  18     3638.95     3541.23    298.33 o 
  -8   4  18      605.29      675.55    181.18 o 
  -6   4  18     6499.70     7147.63    502.70 o 
  -4   4  18      364.76      115.62    142.18 o 
  -2   4  18     1181.29     1009.34    197.54 o 
   0   4  18      740.49      802.94    191.55 o 
   2   4  18      742.10      647.52    164.92 o 
   4   4  18       28.37      -76.35    113.19 o 
   6   4  18       35.12      -34.50    103.09 o 
   8   4  18      975.91      887.86    128.41 o 
  10   4  18       11.25      104.04    163.05 o 
 -15   5  18      405.35      291.56    170.62 o 
 -13   5  18     4474.97     3938.88    512.75 o 
 -11   5  18     1285.27     1291.26    160.00 o 
  -9   5  18     1063.85      877.24    193.09 o 
  -7   5  18      427.18      553.56    246.32 o 
  -5   5  18      929.18      820.04    230.90 o 
  -3   5  18     3692.57     4241.34    323.41 o 
  -1   5  18      790.44      853.50    198.68 o 
   1   5  18     7024.77     7453.43    497.67 o 
   3   5  18      747.31      680.99    152.35 o 
   5   5  18     1626.05     1301.77    229.28 o 
   7   5  18      328.69      317.65    122.66 o 
   9   5  18      811.39      726.19    224.58 o 
  11   5  18       19.80       43.85    164.25 o 
 -14   6  18     1979.67     2694.63    286.54 o 
 -12   6  18     1476.99     1365.37    210.44 o 
 -10   6  18    17515.65    18073.90    646.20 o 
  -8   6  18      111.78      291.13    161.67 o 
  -6   6  18    26522.99    26499.02    720.30 o 
  -4   6  18        8.87     -180.35    120.23 o 
  -2   6  18    12268.63    12428.97    924.96 o 
   0   6  18     3085.25     2930.13    281.51 o 
   2   6  18     4527.38     4187.92    260.69 o 
   4   6  18     1360.67     1277.45    177.95 o 
   6   6  18      138.25      185.53    219.31 o 
   8   6  18     4548.62     4749.58    283.63 o 
  10   6  18       20.44       -6.34    161.67 o 
 -13   7  18      879.03      814.53    193.09 o 
 -11   7  18      273.14      144.39    116.74 o 
  -9   7  18     1644.12     1644.62    233.31 o 
  -7   7  18      846.13      948.96    200.28 o 
  -5   7  18     1011.04      999.64    202.52 o 
  -3   7  18     1624.43     1438.61    276.48 o 
  -1   7  18      760.73      813.15    194.63 o 
   1   7  18      781.66      612.70    180.35 o 
   3   7  18       12.02      100.68    119.40 o 
   5   7  18     1377.96     1538.02    191.38 o 
   7   7  18       45.48      -86.38    126.65 o 
   9   7  18      963.99      942.29    230.31 o 
 -14   8  18      907.11      805.17    207.47 o 
 -12   8  18     1169.03     1050.35    231.24 o 
 -10   8  18     3478.91     3061.05    213.59 o 
  -8   8  18      503.05      456.25    196.05 o 
  -6   8  18     9544.58     8830.95   1141.12 o 
  -4   8  18      303.06      509.01    231.24 o 
  -2   8  18     3690.42     3901.30    307.72 o 
   0   8  18     1398.52     1319.69    212.58 o 
   2   8  18     2798.28     3192.78    452.43 o 
   4   8  18      696.35      492.64    201.43 o 
   6   8  18      348.41      233.02    148.05 o 
   8   8  18     1595.13     1451.77    276.48 o 
  10   8  18       81.12      341.83    301.62 o 
 -13   9  18     6125.97     7686.03   1397.50 o 
 -11   9  18       19.29     -177.55    118.37 o 
  -9   9  18     6007.50     6208.48    351.87 o 
  -7   9  18      792.41      642.02    241.30 o 
  -5   9  18     8248.85     8946.50    568.05 o 
  -3   9  18     5904.58     6518.70    373.58 o 
  -1   9  18      972.23     1269.67    276.48 o 
   1   9  18     6193.79     6797.64    377.91 o 
   3   9  18      435.62      443.19    146.73 o 
   5   9  18     7038.68     7534.52    336.27 o 
   7   9  18      280.25      -80.82    144.46 o 
   9   9  18     3218.28     3894.19    658.53 o 
 -12  10  18        2.01      -15.08    141.65 o 
 -10  10  18      789.17      535.84    143.41 o 
  -8  10  18      788.89      776.19    202.52 o 
  -6  10  18      655.33      377.22    281.51 o 
  -4  10  18       47.79       39.46    141.65 o 
  -2  10  18     3454.33     3630.10    507.72 o 
   0  10  18        0.40      -20.88    137.40 o 
   2  10  18      248.01      140.09    196.05 o 
   4  10  18       96.61       66.93    137.06 o 
   6  10  18      279.15      211.29    150.70 o 
   8  10  18      465.12      244.02    209.63 o 
 -11  11  18      871.06      876.88    184.43 o 
  -9  11  18     2757.82     2983.05    213.64 o 
  -7  11  18      723.49      707.55    195.65 o 
  -5  11  18     3248.50     3207.26    299.08 o 
  -3  11  18     1563.87     1795.08    247.61 o 
  -1  11  18     1276.06      788.37    202.88 o 
   1  11  18     1540.05     1304.83    392.10 o 
   3  11  18      315.44      573.63    190.37 o 
   5  11  18     3947.02     4106.80    498.77 o 
   7  11  18       20.85      -27.63    146.01 o 
 -10  12  18     4690.74     4214.20    252.19 o 
  -8  12  18      220.17      119.04    115.84 o 
  -6  12  18     6154.34     6519.11    955.13 o 
  -4  12  18      106.78       20.11    163.05 o 
  -2  12  18     9821.45     9497.50    449.38 o 
   0  12  18      830.46      948.63    208.91 o 
   2  12  18     3715.22     3395.24    356.92 o 
   4  12  18     1561.96     1387.03    251.35 o 
   6  12  18      592.36      486.27    173.08 o 
  -9  13  18      135.21       95.07    129.95 o 
  -7  13  18        9.52      -62.30    111.96 o 
  -5  13  18       21.52      200.44    166.05 o 
  -3  13  18       15.47       11.39    158.89 o 
  -1  13  18      293.99      157.17    173.20 o 
   1  13  18      779.06      759.07    236.27 o 
   3  13  18       12.80      -71.23    166.05 o 
   5  13  18      116.33      -41.45    173.20 o 
  -8  14  18      211.21      172.30    132.53 o 
  -6  14  18     2650.75     2327.01    284.10 o 
  -4  14  18      850.15      766.61    210.10 o 
  -2  14  18     2659.95     2255.00    279.13 o 
   0  14  18      510.55      180.97    173.20 o 
   2  14  18     2582.58     2561.06    290.44 o 
   4  14  18      497.12      573.08    306.65 o 
  -7  15  18      153.26      104.15    130.48 o 
  -5  15  18     1510.45     1000.77    301.62 o 
  -3  15  18     1986.26     1690.61    387.08 o 
  -1  15  18       59.72     -188.24    166.05 o 
   1  15  18     5643.59     5931.01    402.24 o 
   3  15  18        1.74      -65.66    173.20 o 
  -4  16  18      350.09       84.53    191.55 o 
  -2  16  18      316.89      115.35    291.56 o 
   0  16  18      147.04      118.09    195.41 o 
 -11   1  19     4644.89     4619.84    341.24 o 
  -9   1  19     1185.71      850.52    206.11 o 
  -7   1  19     5374.82     5938.74    376.79 o 
  -5   1  19     2726.81     2077.94    372.00 o 
  -3   1  19     3302.19     3326.02    512.75 o 
  -1   1  19    18614.18    18861.71    622.03 o 
   1   1  19      850.70      577.71    126.25 o 
   3   1  19     4366.10     4917.69    234.73 o 
   5   1  19       33.27      -84.28     99.60 o 
   7   1  19     5864.77     6530.70    273.65 o 
   9   1  19      332.81      396.05    181.18 o 
  11   1  19      537.71      890.17    286.54 o 
 -10   2  19      252.94      249.25    168.85 o 
  -8   2  19     8686.80     7947.31    415.84 o 
  -6   2  19      843.93      573.08    184.84 o 
  -4   2  19     5724.17     5846.90    376.79 o 
  -2   2  19     7938.59     7576.36    401.62 o 
   0   2  19     5033.29     5378.96    355.46 o 
   2   2  19     1623.82     1730.03    163.20 o 
   4   2  19     2399.57     2415.36    181.48 o 
   6   2  19     2746.61     2891.27    349.73 o 
   8   2  19      131.34      290.26    128.33 o 
  10   2  19     2068.49     2621.92    351.89 o 
 -15   3  19       93.78      100.54    221.19 o 
 -11   3  19       10.42        5.03    156.40 o 
  -9   3  19       52.46     -103.67    119.87 o 
  -7   3  19      303.33      216.91    166.95 o 
  -5   3  19     3743.47     3702.78    316.30 o 
  -3   3  19     1202.97      941.93    306.65 o 
  -1   3  19       53.36      -86.72    141.65 o 
   1   3  19        6.72       72.76    120.11 o 
   3   3  19       49.01       30.35    102.59 o 
   5   3  19      126.81       55.50    110.27 o 
   7   3  19       85.38       47.90    117.67 o 
   9   3  19       16.03     -180.97    149.29 o 
 -14   4  19     1702.49     1739.34    351.89 o 
 -12   4  19     6645.36     7015.63    383.11 o 
 -10   4  19      784.74      592.81    190.37 o 
  -8   4  19    13202.31    14739.10    794.26 o 
  -6   4  19       19.19       45.24    156.40 o 
  -4   4  19    13853.61    14867.11    554.52 o 
  -2   4  19     1321.58     1161.12    216.74 o 
   0   4  19     6044.03     5824.43    372.78 o 
   2   4  19     3745.82     3617.12    250.70 o 
   4   4  19     2354.46     2170.05    216.66 o 
   6   4  19     5817.75     5840.97    301.84 o 
   8   4  19       23.14      -19.03    101.21 o 
  10   4  19     2057.67     1477.39    241.40 o 
 -13   5  19       11.06      241.30    251.35 o 
 -11   5  19     5737.75     6926.12    396.41 o 
  -9   5  19     3490.33     3383.50    447.40 o 
  -7   5  19     9801.16    10228.46    472.54 o 
  -5   5  19      915.72      947.14    167.53 o 
  -3   5  19       23.88      -31.24    111.80 o 
  -1   5  19     7455.30     7312.31    405.04 o 
   1   5  19      207.07      249.46    170.18 o 
   3   5  19     3621.31     3991.04    334.04 o 
   5   5  19      198.19      -47.76    111.22 o 
   7   5  19     3138.89     3598.71    262.34 o 
   9   5  19      161.52       87.82    171.47 o 
 -14   6  19     1096.83      927.85    207.47 o 
 -12   6  19      756.24     1075.77    291.56 o 
 -10   6  19      715.19      651.89    198.68 o 
  -8   6  19       90.29       14.12    147.27 o 
  -6   6  19       68.51      148.42    148.79 o 
  -4   6  19      358.04      190.35    236.27 o 
  -2   6  19      586.56      427.29    177.73 o 
   0   6  19      746.02      635.49    188.29 o 
   2   6  19      685.98      836.87    164.00 o 
   4   6  19      293.04      400.17    148.91 o 
   6   6  19      154.20       42.28    134.88 o 
   8   6  19       60.83       58.72    177.30 o 
  10   6  19       73.24     -170.92    251.35 o 
 -13   7  19      862.95      771.28    193.04 o 
 -11   7  19    11401.29    11989.01    505.30 o 
  -9   7  19     3247.26     3667.80    723.89 o 
  -7   7  19     3244.55     3030.95    290.44 o 
  -5   7  19     2731.77     2493.38    269.03 o 
  -3   7  19     2047.41     2191.79    252.30 o 
  -1   7  19     9332.34    10198.16    457.51 o 
   1   7  19      639.09      458.34    211.13 o 
   3   7  19     3220.47     3281.52    249.06 o 
   5   7  19       32.65      -31.09    151.44 o 
   7   7  19     4701.09     5254.87    416.28 o 
   9   7  19      326.03      201.62    306.65 o 
 -12   8  19     3374.47     3187.11    402.16 o 
 -10   8  19       40.90      205.39    180.97 o 
  -8   8  19     9799.79     9946.66    603.24 o 
  -6   8  19       34.53     -201.77    134.51 o 
  -4   8  19     8052.28     8686.54   1010.42 o 
  -2   8  19      558.48      517.78    184.84 o 
   0   8  19     2691.75     2749.63    279.13 o 
   2   8  19     1863.62     2739.98    336.81 o 
   4   8  19      466.01      396.56    156.51 o 
   6   8  19     2675.18     2600.90    240.60 o 
   8   8  19        3.93      109.85    191.55 o 
 -11   9  19      570.12      633.40    271.46 o 
  -9   9  19       91.68       47.14    159.84 o 
  -7   9  19      297.97      433.67    184.43 o 
  -5   9  19       96.95     -109.61    170.92 o 
  -3   9  19       16.40      180.75    161.67 o 
  -1   9  19      373.50      -70.86    148.79 o 
   1   9  19      253.37      226.11    164.25 o 
   3   9  19       30.25       16.76    158.89 o 
   5   9  19       32.96      181.34    144.29 o 
   7   9  19      273.81      110.33    156.74 o 
 -12  10  19     4512.49     3620.29    397.13 o 
 -10  10  19      467.05      617.04    205.33 o 
  -8  10  19     4631.24     4511.52    346.40 o 
  -6  10  19      287.86      385.92    184.43 o 
  -4  10  19     8089.41     8573.18    673.62 o 
  -2  10  19       27.30       43.28    161.67 o 
   0  10  19     3000.67     3025.95    296.31 o 
   2  10  19     2684.56     2782.00    289.14 o 
   4  10  19      672.00      817.11    182.84 o 
   6  10  19     3077.55     2780.37    253.62 o 
 -11  11  19     2049.11     1563.68    217.31 o 
  -9  11  19      834.04      978.47    233.31 o 
  -7  11  19      765.67      981.92    226.17 o 
  -5  11  19      785.65      871.05    432.32 o 
  -3  11  19       22.44     -171.69    135.24 o 
  -1  11  19     4740.26     4505.39    407.19 o 
   1  11  19      268.43      115.62    170.18 o 
   3  11  19     2498.80     1951.96    267.63 o 
   5  11  19        0.33      -82.33    146.01 o 
   7  11  19     1934.55     1570.06    358.22 o 
 -10  12  19      305.83      410.00    205.33 o 
  -8  12  19      302.85      116.22    177.30 o 
  -6  12  19      718.13      718.51    204.70 o 
  -4  12  19      752.75      856.82    219.82 o 
  -2  12  19      128.18      148.80    201.08 o 
   0  12  19      746.18      858.93    221.19 o 
   2  12  19      141.60      160.86    261.40 o 
   4  12  19       67.87       83.39    180.35 o 
   6  12  19      146.55       -7.89    156.64 o 
  -9  13  19      837.99      626.26    217.31 o 
  -7  13  19     2154.24     2191.42    284.10 o 
  -5  13  19     2952.38     3632.43    422.27 o 
  -3  13  19     1022.85      935.02    229.01 o 
  -1  13  19     5440.42     4982.42    373.58 o 
   1  13  19      392.33      213.45    184.43 o 
   3  13  19     5303.87     5371.34    383.51 o 
  -6  14  19       26.03      -34.27    201.08 o 
  -4  14  19     2712.00     2160.14    283.30 o 
  -2  14  19        5.94       47.99    321.73 o 
   0  14  19     1342.13     1272.17    250.51 o 
   2  14  19      194.18      287.91    194.63 o 
  -3  15  19      387.63      538.13    216.05 o 
  -1  15  19      705.33      736.45    224.51 o 
 -10   0  20     5757.63     5730.76    542.91 o 
  -8   0  20       18.69     -180.97    211.13 o 
  -6   0  20    15151.97    15332.29    814.37 o 
  -4   0  20     6902.06     6796.48    573.08 o 
  -2   0  20     2244.13     2603.98    402.16 o 
   0   0  20     9284.83     8777.11    623.35 o 
   2   0  20     5949.17     6115.58    512.75 o 
   4   0  20      369.46      118.72    316.70 o 
   6   0  20      739.71      533.22    197.54 o 
   8   0  20     3750.37     3743.04    482.59 o 
 -11   1  20      342.22      274.11    188.29 o 
  -9   1  20     1426.67      911.22    216.74 o 
  -7   1  20     1400.59      988.00    223.86 o 
  -5   1  20     2903.46     2672.92    392.10 o 
  -3   1  20     1386.81     1476.26    286.54 o 
  -1   1  20     1316.97     1912.36    608.26 o 
   1   1  20     9514.27    10543.24    329.41 o 
   3   1  20       31.82       62.25    109.38 o 
   5   1  20     1627.57     1979.49    240.56 o 
   7   1  20        7.65      113.32    123.52 o 
   9   1  20      188.69      321.73    184.84 o 
 -10   2  20      789.53      814.93    213.28 o 
  -8   2  20       28.60      -53.33    186.00 o 
  -6   2  20     6641.50     6862.64    552.97 o 
  -4   2  20      196.15      325.47    181.18 o 
  -2   2  20      117.65       68.63    163.05 o 
   0   2  20        9.83       91.56    166.95 o 
   2   2  20      577.34      608.55    133.58 o 
   4   2  20      249.50      135.66    119.22 o 
   6   2  20       41.47       37.95    118.10 o 
   8   2  20     1103.66      928.58    160.63 o 
 -11   3  20     1012.17      650.44    209.63 o 
  -9   3  20     7876.98     7647.42    430.06 o 
  -7   3  20     2947.04     3644.15    361.94 o 
  -5   3  20     6926.27     7102.65    412.33 o 
  -3   3  20     5504.51     6031.08    462.48 o 
  -1   3  20      125.41      148.19    163.05 o 
   1   3  20    12466.46    12143.32    515.09 o 
   3   3  20       97.39      -40.53    125.68 o 
   5   3  20     7832.32     7790.57    296.79 o 
   7   3  20       29.65      -16.76    120.33 o 
   9   3  20      821.13      807.78    216.05 o 
 -12   4  20      128.84       54.07    159.84 o 
 -10   4  20     3993.96     3909.37    332.10 o 
  -8   4  20      560.58      515.27    197.54 o 
  -6   4  20      893.87      739.96    160.38 o 
  -4   4  20      102.00      151.25    163.05 o 
  -2   4  20     1593.17     1870.01    259.41 o 
   0   4  20      360.97       41.96    256.38 o 
   2   4  20      206.34      140.70    139.07 o 
   4   4  20      121.04      205.31    142.88 o 
   6   4  20      187.79       98.58    152.55 o 
   8   4  20      704.37      599.00    149.98 o 
 -13   5  20     3443.71     3227.32    442.37 o 
 -11   5  20      754.27      510.52    191.55 o 
  -9   5  20     2940.80     2959.02    298.33 o 
  -7   5  20     3361.86     3273.52    309.19 o 
  -5   5  20      724.44      392.10    177.73 o 
  -3   5  20     1544.17     1251.54    177.36 o 
  -1   5  20      561.25      442.36    150.70 o 
   1   5  20     5054.88     5699.92    383.70 o 
   3   5  20      842.68      753.42    147.46 o 
   5   5  20     3564.06     3475.72    225.98 o 
   7   5  20        4.45     -168.72    136.79 o 
   9   5  20      223.96      422.27    311.67 o 
 -12   6  20      532.12      573.08    271.46 o 
 -10   6  20    12549.10    13571.32    588.16 o 
  -8   6  20       13.25      215.44    351.89 o 
  -6   6  20    13225.48    13745.84    539.04 o 
  -4   6  20      347.62      221.19    163.05 o 
  -2   6  20     7970.95     7701.33    613.29 o 
   0   6  20     1771.57     2068.51    346.86 o 
   2   6  20      687.33      610.78    198.68 o 
   4   6  20     2368.42     2871.03    250.25 o 
   6   6  20      776.66      882.08    224.50 o 
   8   6  20     3113.04     3665.08    372.00 o 
 -11   7  20        4.54      133.66    180.35 o 
  -9   7  20      569.81      560.91    201.77 o 
  -7   7  20       11.69       74.49    191.03 o 
  -5   7  20      913.28     1121.81    223.18 o 
  -3   7  20     1158.90     1129.45    382.05 o 
  -1   7  20       27.65      140.76    170.62 o 
   1   7  20      765.21      998.71    214.65 o 
   3   7  20      698.73      618.31    165.56 o 
   5   7  20      191.89      133.28    156.05 o 
   7   7  20      197.94      290.86    170.00 o 
 -12   8  20      460.73      512.75    281.51 o 
 -10   8  20     4303.70     4555.90    407.19 o 
  -8   8  20      363.50      339.18    311.67 o 
  -6   8  20     2717.98     2200.81    269.03 o 
  -4   8  20       92.08       96.69    164.25 o 
  -2   8  20     2598.91     2750.38    351.89 o 
   0   8  20      761.45      949.03    281.51 o 
   2   8  20       31.97     -124.30    154.47 o 
   4   8  20     2103.71     2270.02    310.95 o 
   6   8  20      583.35      829.71    190.85 o 
 -11   9  20     1898.28     2010.79    372.00 o 
  -9   9  20     2269.43     2545.72    291.22 o 
  -7   9  20     2603.42     1816.43    269.03 o 
  -5   9  20     1416.80     1111.15    224.51 o 
  -3   9  20     5944.69     6293.95    633.40 o 
  -1   9  20      243.85       70.99    173.20 o 
   1   9  20     5690.32     5322.82    377.91 o 
   3   9  20        4.28      -83.93    161.67 o 
   5   9  20     4113.45     5036.28    316.11 o 
   7   9  20      134.00      305.89    169.04 o 
 -10  10  20      515.90      545.47    208.91 o 
  -8  10  20       85.61      -68.67    164.25 o 
  -6  10  20     1125.67     1070.89    227.16 o 
  -4  10  20       40.83      304.38    181.18 o 
  -2  10  20      131.90     -115.06    159.84 o 
   0  10  20     1084.70      590.19    202.52 o 
   2  10  20      517.01      501.02    276.48 o 
   4  10  20       34.56       51.85    181.18 o 
   6  10  20        4.23       85.61    156.63 o 
  -9  11  20     1807.04     1470.06    264.82 o 
  -7  11  20     1806.34     2136.17    284.71 o 
  -5  11  20     1095.97      996.74    412.21 o 
  -3  11  20     1599.84     1316.64    341.83 o 
  -1  11  20      634.08      790.05    214.93 o 
   1  11  20     1050.01      926.79    231.71 o 
   3  11  20      168.89     -238.34    158.89 o 
   5  11  20     1434.54     1222.88    462.48 o 
  -8  12  20      275.19      237.70    197.54 o 
  -6  12  20     5314.14     4829.51    381.57 o 
  -4  12  20      260.37      362.30    195.65 o 
  -2  12  20     3565.69     3655.02   1141.12 o 
   0  12  20      647.14      541.24    432.32 o 
   2  12  20     2072.77     1826.36    274.81 o 
   4  12  20     1478.99     1888.40    537.89 o 
  -5  13  20       15.44      -32.53    181.18 o 
  -3  13  20      373.53      141.83    197.54 o 
  -1  13  20      334.04       19.71    178.69 o 
   1  13  20      663.48      590.63    221.83 o 
  -2  14  20     1719.26     1217.65    258.46 o 
 -11   1  21      495.39      594.34    216.74 o 
  -9   1  21      284.97      259.08    184.43 o 
  -7   1  21     1879.80     2124.79    407.19 o 
  -5   1  21     5174.69     5490.18    387.40 o 
  -3   1  21     1155.84     1004.57    223.86 o 
  -1   1  21     9155.82     8359.94    447.88 o 
   1   1  21      204.46      391.68    148.45 o 
   3   1  21     7815.04     8038.87    304.37 o 
   5   1  21       78.60       93.68    126.93 o 
   7   1  21     1600.29     1593.48    188.46 o 
 -10   2  21       80.37       85.46    177.73 o 
  -8   2  21     7795.00     7582.46    440.60 o 
  -6   2  21      235.07      129.90    177.30 o 
  -4   2  21     4802.15     4902.70    759.07 o 
  -2   2  21     2463.41     2386.63    301.62 o 
   0   2  21     1708.24     2123.51    284.10 o 
   2   2  21     3792.02     4293.85    284.31 o 
   4   2  21      446.70      224.19    152.37 o 
   6   2  21     1931.70     1812.25    190.53 o 
   8   2  21       10.61      -97.49    148.69 o 
 -11   3  21       34.00       15.66    184.43 o 
  -9   3  21      129.82       53.36    144.46 o 
  -7   3  21      437.70      386.99    316.70 o 
  -5   3  21        6.58      -21.00    159.84 o 
  -3   3  21      247.50      283.97    174.07 o 
  -1   3  21      271.74       50.90    356.92 o 
   1   3  21      209.31      166.19    180.35 o 
   3   3  21       13.34       75.99    146.98 o 
   5   3  21       81.70       23.41    147.70 o 
   7   3  21        1.21     -182.53    121.69 o 
 -12   4  21     4981.11     5248.17    522.81 o 
 -10   4  21      503.67      452.08    202.52 o 
  -8   4  21    11309.49    11324.49    507.38 o 
  -6   4  21      456.30      649.13    171.39 o 
  -4   4  21     6017.01     6547.40    422.60 o 
  -2   4  21     1707.84     1578.80    301.62 o 
   0   4  21     2577.48     2326.52    290.44 o 
   2   4  21     2658.12     2721.94    305.45 o 
   4   4  21      537.36      593.18    174.14 o 
   6   4  21     2121.23     1682.41    268.58 o 
   8   4  21        7.20     -165.89    191.95 o 
 -11   5  21     1682.71     1460.69    593.18 o 
  -9   5  21      494.17      634.72    216.74 o 
  -7   5  21     3107.94     2546.45    287.86 o 
  -5   5  21     2394.02     2128.31    273.08 o 
  -3   5  21        5.24     -116.61    127.44 o 
  -1   5  21     5274.28     5462.02    764.10 o 
   1   5  21       23.77     -104.67    127.44 o 
   3   5  21     4084.43     3675.78    279.37 o 
   5   5  21      226.15      434.24    170.20 o 
   7   5  21     1355.77     1694.30    228.27 o 
 -10   6  21      808.03      846.82    224.51 o 
  -8   6  21     1392.92     1578.13    262.75 o 
  -6   6  21        1.35       86.91    159.84 o 
  -4   6  21       28.38      -69.46    155.84 o 
  -2   6  21       31.13      -59.21    175.94 o 
   0   6  21      159.53      214.42    173.20 o 
   2   6  21     1019.64      848.36    377.02 o 
   4   6  21      418.99      261.05    162.46 o 
   6   6  21       37.30       46.28    158.18 o 
 -11   7  21     3509.82     3433.21    377.02 o 
  -9   7  21     2073.56     1647.05    263.13 o 
  -7   7  21     2484.49     2537.28    297.57 o 
  -5   7  21     4211.62     4357.65    354.61 o 
  -3   7  21       18.79       82.32    170.18 o 
  -1   7  21     5523.48     5872.39    395.08 o 
   1   7  21       59.05      247.80    181.18 o 
   3   7  21     6702.05     6175.19    414.75 o 
   5   7  21      561.06      411.60    177.22 o 
 -10   8  21       65.70      -94.03    176.22 o 
  -8   8  21     6224.92     6706.36    426.55 o 
  -6   8  21       94.43       11.70    174.07 o 
  -4   8  21     5508.57     5680.49    395.08 o 
  -2   8  21      961.53      913.08    231.71 o 
   0   8  21      780.71      504.81    201.77 o 
   2   8  21      687.28      705.05    236.27 o 
   4   8  21      139.22       70.49    152.35 o 
   6   8  21     1821.42     1829.55    234.50 o 
  -9   9  21      273.45      330.37    216.16 o 
  -7   9  21       60.88     -204.43    158.89 o 
  -5   9  21       12.08      -46.34    163.05 o 
  -3   9  21        5.45      142.81    173.20 o 
  -1   9  21       43.35       10.89    170.18 o 
   1   9  21       54.14      -39.81    171.47 o 
   3   9  21        2.48     -165.89    166.66 o 
   5   9  21      235.09      329.66    186.71 o 
  -8  10  21     6840.20     7541.19    663.56 o 
  -6  10  21      433.25      252.08    236.27 o 
  -4  10  21     3606.88     4080.14    537.89 o 
  -2  10  21      136.11       65.45    178.69 o 
   0  10  21     1669.10     1587.38    552.97 o 
   2  10  21      497.57      234.59    191.55 o 
   4  10  21      245.35       59.21    188.42 o 
  -7  11  21      795.94      757.70    231.71 o 
  -5  11  21     2563.54     2751.58    361.94 o 
  -3  11  21       44.19      -49.04    171.47 o 
  -1  11  21     3272.16     3436.46    338.20 o 
   1  11  21       96.73      -59.52    173.92 o 
  -4  12  21       84.70       -2.17    178.69 o 
  -2  12  21      213.35     -109.39    176.03 o 
   0  12  21      367.86      136.63    195.65 o 
 -10   0  22     4708.11     5590.00    573.08 o 
  -8   0  22       59.61      -60.32    241.30 o 
  -6   0  22     7119.16     7409.77    643.45 o 
  -4   0  22     2025.86     1930.36    402.16 o 
  -2   0  22     7091.54     6806.53    633.40 o 
   0   0  22    10109.34    10958.82    743.99 o 
   2   0  22      272.01      221.00    188.29 o 
   4   0  22     8105.70     9124.61    738.97 o 
   6   0  22      360.95      175.05    306.65 o 
 -11   1  22      778.21      483.08    361.94 o 
  -9   1  22      743.92      670.79    351.89 o 
  -7   1  22     1128.02     1443.59    296.59 o 
  -5   1  22      125.10       96.01    181.18 o 
  -3   1  22     2298.44     1820.07    280.21 o 
  -1   1  22     1555.65     1031.58    237.44 o 
   1   1  22     1157.47     1387.45    259.41 o 
   3   1  22        6.24      -73.67    150.70 o 
   5   1  22     2279.92     2377.78    256.86 o 
 -10   2  22      579.07      450.39    170.20 o 
  -8   2  22       91.82      260.33    198.68 o 
  -6   2  22     1833.52     1513.99    262.75 o 
  -4   2  22     1572.76      933.19    234.28 o 
  -2   2  22      611.71      632.74    216.05 o 
   0   2  22     1419.28     1517.12    265.96 o 
   2   2  22      290.10      190.24    156.51 o 
   4   2  22      445.30      247.96    170.20 o 
   6   2  22        4.67       17.18    161.70 o 
 -11   3  22     2270.35     2056.51    331.78 o 
  -9   3  22     2242.93     1895.24    229.90 o 
  -7   3  22     2934.18     2196.46    291.48 o 
  -5   3  22      353.77      187.61    198.68 o 
  -3   3  22     8234.65     8939.09    479.52 o 
  -1   3  22      127.66      407.10    202.52 o 
   1   3  22     3066.15     3324.55    334.13 o 
   3   3  22       90.11       24.02    148.45 o 
   5   3  22     3415.97     4023.72    301.73 o 
 -10   4  22     1443.02     1817.24    608.26 o 
  -8   4  22        2.93      -47.40    173.20 o 
  -6   4  22      250.78      254.25    154.27 o 
  -4   4  22       43.00       93.58    221.19 o 
  -2   4  22      440.78      696.02    492.64 o 
   0   4  22      271.67      180.18    181.18 o 
   2   4  22      309.20      176.40    195.41 o 
   4   4  22     1498.46     1504.69    222.46 o 
   6   4  22       11.31       28.32    139.45 o 
  -9   5  22     3277.90     3658.93    347.48 o 
  -7   5  22      791.94      984.79    237.44 o 
  -5   5  22      460.46      259.57    194.63 o 
  -3   5  22     2666.08     2232.01    237.42 o 
  -1   5  22        6.50      -50.27    139.31 o 
   1   5  22     2151.49     2211.68    235.72 o 
   3   5  22       12.66      137.56    139.03 o 
   5   5  22      789.39      487.25    183.58 o 
 -10   6  22     4362.79     4083.61    366.41 o 
  -8   6  22      275.22      195.26    241.30 o 
  -6   6  22     5206.12     5051.05    392.21 o 
  -4   6  22      787.58      703.62    221.83 o 
  -2   6  22     2241.03     2421.87    300.58 o 
   0   6  22     2268.58     2763.56    309.19 o 
   2   6  22     1499.27     1246.45    255.64 o 
   4   6  22     3674.42     3866.79    296.08 o 
  -9   7  22      143.65      143.63    193.04 o 
  -7   7  22      312.07       83.47    187.49 o 
  -5   7  22      561.97      901.60    227.06 o 
  -3   7  22     2158.16     2427.94    303.47 o 
  -1   7  22      104.97     -154.66    164.25 o 
   1   7  22      249.74      380.43    198.68 o 
   3   7  22      209.42      518.75    219.01 o 
  -8   8  22       57.41      185.10    286.54 o 
  -6   8  22     2382.84     2526.25    306.26 o 
  -4   8  22      484.27      614.26    220.04 o 
  -2   8  22     1078.78      941.87    238.08 o 
   0   8  22      337.06       47.95    183.20 o 
   2   8  22      918.38      704.39    229.48 o 
  -7   9  22     2529.09     2319.73    598.21 o 
  -5   9  22        7.68     -209.88    168.85 o 
  -3   9  22     6841.47     6086.97    658.53 o 
  -1   9  22       20.30      192.51    190.37 o 
   1   9  22     2759.47     2908.14    397.13 o 
  -4  10  22       57.64      169.80    190.37 o 
  -2  10  22      369.98      341.83    202.88 o 
   0  10  22      116.48      137.83    195.41 o 
  -9   1  23     4694.85     4755.36   1070.75 o 
  -7   1  23      481.26      259.25    197.54 o 
  -5   1  23     3754.48     3992.04    373.18 o 
  -3   1  23      533.18      236.09    205.80 o 
  -1   1  23     4841.92     4293.63    376.79 o 
   1   1  23      775.21      648.56    230.31 o 
   3   1  23     1800.72     1688.03    232.85 o 
  -8   2  23     5336.67     5294.84    408.36 o 
  -6   2  23       12.53      170.92    191.95 o 
  -4   2  23     1353.51     1387.19    273.08 o 
  -2   2  23      692.45      497.04    407.19 o 
   0   2  23      675.09      593.34    230.31 o 
   2   2  23     2462.37     3093.75    348.13 o 
   4   2  23        4.49      -28.39    166.33 o 
  -9   3  23        1.43      115.67    160.09 o 
  -7   3  23      222.10      210.09    205.80 o 
  -5   3  23       18.32       74.74    188.29 o 
  -3   3  23      162.15        3.55    181.18 o 
  -1   3  23      348.91      209.26    207.47 o 
   1   3  23        2.05      -20.68    185.89 o 
   3   3  23      124.69      -32.11    167.53 o 
  -8   4  23     3865.87     3508.09    402.16 o 
  -6   4  23      232.25      440.74    170.00 o 
  -4   4  23     1857.92     1819.78    272.52 o 
  -2   4  23     1720.29     1596.76    280.75 o 
   0   4  23      416.28      282.35    212.92 o 
   2   4  23      842.76      593.18    234.60 o 
   4   4  23      290.27      242.78    179.76 o 
  -7   5  23       36.60     -164.88    201.08 o 
  -5   5  23     4875.52     4047.32    364.83 o 
  -3   5  23        1.68       -7.10    180.35 o 
  -1   5  23     3656.12     3056.96    300.83 o 
   1   5  23       28.65      -97.58    151.86 o 
   3   5  23     3390.98     3712.12    359.24 o 
  -6   6  23      286.12      296.33    301.62 o 
  -4   6  23        1.92      -78.42    177.30 o 
  -2   6  23       20.70      106.02    193.09 o 
   0   6  23        7.67      -75.60    184.43 o 
   2   6  23       82.50      217.37    256.38 o 
  -5   7  23     5435.71     5563.33    417.82 o 
  -3   7  23       85.39      179.00    198.68 o 
  -1   7  23     4544.42     4300.63    447.40 o 
   1   7  23      255.02      -75.98    276.48 o 
  -4   8  23     2527.38     2389.21    308.95 o 
  -2   8  23      476.24       13.53    190.80 o 
   0   8  23      955.95     1001.89    253.28 o 
  -6   0  24     2161.88     1357.28    392.10 o 
  -4   0  24     2778.93     3016.19    492.64 o 
  -2   0  24     1860.15     1930.36    432.32 o 
   0   0  24     1635.85     1568.42    412.21 o 
  -7   1  24     1343.40     1161.12    673.62 o 
  -5   1  24        1.59      -62.26    251.35 o 
  -3   1  24     1083.92      838.39    255.64 o 
  -1   1  24       21.20      175.94    213.28 o 
   1   1  24     1091.14      961.95    257.67 o 
  -6   2  24      530.80      -39.66    196.05 o 
  -4   2  24      751.28      733.65    281.51 o 
  -2   2  24      624.53      768.63    251.70 o 
   0   2  24      715.34      789.17    306.65 o 
  -5   3  24       62.21      380.61    223.18 o 
  -3   3  24     3811.83     4394.40    517.78 o 
  -1   3  24        4.98        6.59    205.80 o 
   1   3  24     3413.88     2923.26    447.40 o 
  -4   4  24       13.99      -44.19    155.28 o 
  -2   4  24        8.51       38.48    205.80 o 
   0   4  24      406.98      276.48    220.39 o 
  -3   5  24      973.50      734.66    247.61 o 
                                                 
